# Supplementary material for: Ultraviolet light-induced collagen degradation inhibits melanoma invasion
Source: Nat Commun. 2021 May 12;12:2742. doi: 10.1038/s41467-021-22953-z (PMC8115293; doi:10.1038/s41467-021-22953-z)
Supplement: Supplementary file 4 — Supplementary Data 1 [file 41467_2021_22953_MOESM4_ESM.xlsx]

## Sheet: Supplementary Data 1
Supplementary Data 1 - Differentially expressed genes by COSMIC signature 7 mutation count in health adult dermal fibroblasts
Gene	baseMean	log2FoldChange	lfcSE	stat	pvalue	padj
VWC2	45.6054	0.140637	0.0184693	7.61465	2.6441e-14	5.01851e-10
GRIK4	56.6043	0.112164	0.0160669	6.98105	2.92978e-12	2.78036e-08
SLC47A2	62.2833	0.0863136	0.0126811	6.8065	1.00002e-11	6.32677e-08
APELA	555.331	0.107316	0.016022	6.69804	2.11234e-11	1.00231e-07
CH17.360D5.1	17.2765	-0.34269	0.0548012	-6.25333	4.01799e-10	1.52523e-06
ACTL8	40.2928	0.0922211	0.0153954	5.99015	2.09646e-09	6.63181e-06
KRTAP1.5	892.455	-0.0711828	0.0121818	-5.84337	5.11558e-09	1.38705e-05
GRIN2B	76.7154	0.162494	0.0283863	5.72438	1.03811e-08	2.46291e-05
HOXB13	17.2906	0.0801904	0.0145495	5.51157	3.55639e-08	6.75004e-05
RBP1	132.218	0.0632584	0.0114425	5.52836	3.23235e-08	6.75004e-05
KRT19	938.528	-0.0943635	0.0172607	-5.46695	4.57857e-08	7.90012e-05
LRRC38	5.23272	0.114448	0.0211477	5.41185	6.2378e-08	9.86611e-05
COTL1	17308.8	-0.0266024	0.00493141	-5.39449	6.87193e-08	0.00010033
RPSAP58	88.0335	-0.0338172	0.00630273	-5.36549	8.07299e-08	0.000109447
GATA6	1409.59	-0.054777	0.0103867	-5.27376	1.33657e-07	0.000169121
KRT86	30.1723	-0.0918356	0.0174759	-5.25498	1.4804e-07	0.000175612
MFAP5	89242.3	-0.0334739	0.00657407	-5.09181	3.54659e-07	0.000395966
KRTAP1.1	42.5947	-0.0868301	0.0171509	-5.06273	4.13302e-07	0.000419456
SEC14L4	34.7881	0.0493241	0.0097484	5.05971	4.19898e-07	0.000419456
CXCR2	3.90953	0.121177	0.024048	5.03897	4.68042e-07	0.00042302
RASSF9	162.267	-0.0466848	0.00926297	-5.03994	4.65688e-07	0.00042302
COL4A2	77222.3	-0.07852	0.0156612	-5.01368	5.33992e-07	0.00046069
KRT7	6253.51	-0.0837852	0.0168686	-4.96692	6.80235e-07	0.000537953
MMP8	106.841	0.0599583	0.0120654	4.96944	6.71482e-07	0.000537953
CADM2	21.3051	0.133419	0.026914	4.95723	7.15044e-07	0.000542862
ERG	317.056	-0.0766364	0.0154843	-4.9493	7.44818e-07	0.000543717
SCUBE3	5770.63	-0.0739485	0.0150688	-4.90738	9.23007e-07	0.000648839
DIRAS3	639.545	0.0659659	0.0135206	4.8789	1.06677e-06	0.00072312
IRX6	211.952	0.065147	0.0134237	4.85313	1.21527e-06	0.00077136
TP53TG3	10.9443	0.129364	0.0266593	4.85249	1.21922e-06	0.00077136
PALM	4133.89	-0.0499873	0.0103419	-4.83349	1.34158e-06	0.000821393
HAPLN3	4932.99	-0.080263	0.0166539	-4.81948	1.4393e-06	0.000853686
COL8A2	10313.8	-0.031491	0.00657176	-4.79187	1.65236e-06	0.000950357
FGF1	1633.39	-0.0472638	0.00988653	-4.78062	1.74752e-06	0.000975525
FOXQ1	342.451	0.0602582	0.0126577	4.76061	1.93009e-06	0.00104666
AHCYL2	2343.71	0.011358	0.00239173	4.74886	2.04569e-06	0.00107854
GPRC5A	1336.89	-0.0467637	0.00997417	-4.68848	2.75248e-06	0.00137479
RET	79.0843	0.0407784	0.00869336	4.69076	2.72196e-06	0.00137479
C7orf50	2713.96	-0.0207637	0.00446439	-4.65096	3.30392e-06	0.0014959
2004-03-01	4679.59	-0.0396817	0.00853253	-4.65064	3.30907e-06	0.0014959
OPCML	991.696	-0.0537671	0.0115294	-4.66347	3.10928e-06	0.0014959
TAGLN	148152	-0.0595042	0.012795	-4.65057	3.31022e-06	0.0014959
CLIC3	713.976	-0.0587079	0.0126881	-4.627	3.71002e-06	0.00160037
ZNF730	37.7436	-0.0504768	0.010902	-4.63004	3.65588e-06	0.00160037
RPL26P30	14.957	0.0575165	0.0124435	4.6222	3.79685e-06	0.00160143
COL4A1	72583.3	-0.0904389	0.0196858	-4.59412	4.34571e-06	0.00171837
KIAA1755	491.692	-0.0493769	0.0107383	-4.59823	4.26097e-06	0.00171837
NFATC2	416.414	0.0764831	0.0166331	4.59824	4.26079e-06	0.00171837
BMP7	23.5985	0.0923736	0.0201568	4.58275	4.58906e-06	0.00174201
MCAM	11472.7	-0.106558	0.0232461	-4.58393	4.56327e-06	0.00174201
BGN	41919.3	-0.0474834	0.0103715	-4.57825	4.68883e-06	0.00174498
PLCE1	2560.95	-0.0270305	0.00592406	-4.56283	5.04691e-06	0.00184212
GPC3	625.951	0.0666958	0.0146464	4.55373	5.27037e-06	0.00188739
PTPRB	733.743	-0.0518762	0.0114463	-4.53212	5.8395e-06	0.00205248
ACTB	536627	-0.018464	0.00409775	-4.50588	6.60993e-06	0.00216304
CACNG6	11.9754	-0.29615	0.0655997	-4.51451	6.34647e-06	0.00216304
IGF1	1091.93	-0.101339	0.0224744	-4.50908	6.51092e-06	0.00216304
MYH2	508.601	-0.120398	0.0267062	-4.50823	6.53699e-06	0.00216304
CDH3	107.786	-0.110571	0.0245792	-4.49857	6.84121e-06	0.00220078
NOTCH3	18973.6	-0.0602733	0.0134562	-4.4792	7.49224e-06	0.00237004
SLC7A1	15514.4	-0.0266704	0.00597328	-4.46495	8.00856e-06	0.00249184
MAPT	533.014	0.0437993	0.00989395	4.42688	9.56054e-06	0.00292676
SPINT2	540.661	-0.0886908	0.0200705	-4.41896	9.91765e-06	0.00298789
CPNE5	48.6105	-0.0953497	0.0217227	-4.3894	1.13662e-05	0.00337079
TGM2	3537.5	-0.0625724	0.0142904	-4.37862	1.19431e-05	0.00348738
SORBS2	756.232	-0.0787607	0.0181205	-4.34651	1.38323e-05	0.00397784
ERCC2	4348.04	-0.0150352	0.00346558	-4.33845	1.43492e-05	0.0040649
PI16	17860	-0.0899395	0.0207682	-4.33063	1.48684e-05	0.00408989
TSPAN2	1997.94	-0.0727834	0.0168032	-4.33151	1.4809e-05	0.00408989
FOXL1	1286.46	-0.0201348	0.00466617	-4.31507	1.5955e-05	0.00432609
AC010980.2	51.202	0.0361824	0.00842458	4.29486	1.74804e-05	0.00452706
ACTG1	413692	-0.0147805	0.00344191	-4.29429	1.75253e-05	0.00452706
TM4SF1	948.525	-0.0641331	0.01494	-4.29271	1.76503e-05	0.00452706
TMEM185AP1	15.396	0.1854	0.0431567	4.29596	1.73935e-05	0.00452706
TPM1	83114.1	-0.0392397	0.00916812	-4.28001	1.86883e-05	0.00472937
HRCT1	221.924	-0.0548437	0.0128496	-4.26813	1.97117e-05	0.00492273
TPO	5.36066	0.0530461	0.0124537	4.25948	2.04902e-05	0.00505071
GRID1	159.536	0.0685767	0.0161165	4.25507	2.08982e-05	0.00506672
KRT23	11.8732	-0.0646614	0.0152036	-4.25304	2.10891e-05	0.00506672
ADM2	1459.52	-0.0675947	0.0159042	-4.25013	2.1365e-05	0.00506885
KCNK9	164.174	0.0893429	0.0210595	4.2424	2.21141e-05	0.00518179
AQP9	990.64	0.0615491	0.0145455	4.23148	2.32159e-05	0.00537362
CRYBA1	7.58419	0.0530488	0.0125467	4.22809	2.3568e-05	0.00538941
PRR15	272.635	-0.0810149	0.0191821	-4.22346	2.40576e-05	0.00543586
CD8B	6.34975	0.103989	0.0246644	4.21616	2.48492e-05	0.00551658
PLA2G7	6.42085	0.0684586	0.0162423	4.21484	2.49961e-05	0.00551658
ANXA8L1	52.4836	-0.0856583	0.0203535	-4.20853	2.57037e-05	0.00557254
SLC16A6	81.2177	0.0554282	0.0131741	4.20736	2.58369e-05	0.00557254
KCNC3	12.4672	-0.0825347	0.0196398	-4.20243	2.64069e-05	0.00563149
TBC1D3E	10.5257	0.224606	0.053534	4.19558	2.72178e-05	0.00568715
ZYX	47984	-0.016343	0.00389567	-4.19517	2.72672e-05	0.00568715
EIF4G1	59419.9	-0.0115289	0.0027514	-4.19018	2.78736e-05	0.00575044
CDA	299.925	-0.0453177	0.010835	-4.18252	2.88292e-05	0.00588364
FKBP9P1	834.801	-0.0379682	0.00909005	-4.1769	2.95508e-05	0.00596675
TUBB6	35833.2	-0.0218264	0.00523532	-4.16906	3.05854e-05	0.00611064
TINAGL1	902.431	-0.0711965	0.0170994	-4.16369	3.13149e-05	0.00619121
COL1A1	2.11054e+06	-0.0387738	0.00932432	-4.15835	3.20549e-05	0.00627219
LZTS1	505.508	-0.0468512	0.0112747	-4.15543	3.24682e-05	0.00628822
COL11A1	10893	-0.0863658	0.0207989	-4.15241	3.28985e-05	0.006289
RIMS1	802.822	-0.059946	0.0144421	-4.15078	3.31349e-05	0.006289
ELOVL7	37.1293	0.0674276	0.0163457	4.12511	3.70566e-05	0.00693478
FABP3	7458.14	0.0547473	0.0132817	4.122	3.75605e-05	0.00693478
SEZ6L2	1524.19	-0.0360648	0.00875031	-4.12155	3.76334e-05	0.00693478
EPHA2	1561.71	-0.0378723	0.00919434	-4.11909	3.80375e-05	0.00694109
JRK	2389.07	0.01734	0.00421191	4.11691	3.83991e-05	0.00694109
CH507.42P11.8	326.418	-0.0519737	0.012675	-4.1005	4.12257e-05	0.0073154
ECEL1	32.1915	-0.0930842	0.0227012	-4.10042	4.12406e-05	0.0073154
FAM159A	26.7085	0.0315469	0.00771864	4.0871	4.36792e-05	0.00767621
DBN1	22405.1	-0.0129244	0.00316743	-4.08041	4.4957e-05	0.0078283
HADHAP2	54.1083	-0.0489144	0.0120332	-4.06496	4.80403e-05	0.00828913
HHLA2	16.5908	0.0273905	0.00675004	4.05783	4.95302e-05	0.0083936
SST	51.4166	0.133669	0.0329385	4.05814	4.9465e-05	0.0083936
ATP2A3	3263.2	0.0477712	0.0117938	4.05052	5.11036e-05	0.0085836
NME1.NME2	4122.58	-0.014975	0.00370585	-4.04092	5.32421e-05	0.00886434
RP11.887P2.3	1796.64	-0.0384946	0.0095328	-4.03812	5.38814e-05	0.00889278
OSBPL10	816.8	-0.0338139	0.00838616	-4.0321	5.52798e-05	0.00904492
ARPC5	21868	-0.0126839	0.00315433	-4.02109	5.79286e-05	0.00923937
CNN1	10849.9	-0.0668307	0.0166187	-4.02141	5.78497e-05	0.00923937
TRPM3	93.5738	0.0580081	0.0144231	4.02189	5.77329e-05	0.00923937
Sep.03	384.739	0.0366464	0.00912239	4.01719	5.88953e-05	0.00931527
C1QTNF3	2303.8	-0.0530229	0.0132182	-4.01137	6.03674e-05	0.0094692
PKD1L2	1571.53	0.0571062	0.0142513	4.00708	6.14744e-05	0.0095638
GPRIN3	77.4033	0.0481443	0.0120347	4.00047	6.32165e-05	0.00975488
CD151	53627	-0.014196	0.00355489	-3.99337	6.51411e-05	0.00993357
CLDN1	64.4344	-0.0524065	0.0131303	-3.99126	6.57241e-05	0.00993357
KRTAP2.3	124.587	-0.0680255	0.017047	-3.99046	6.59447e-05	0.00993357
MYADM	29387.9	-0.0150472	0.00378331	-3.97725	6.97173e-05	0.0104192
GALC	3990.45	0.0106264	0.00267516	3.97227	7.11915e-05	0.0104745
KRT34	339.682	-0.0712362	0.0179296	-3.97312	7.09386e-05	0.0104745
NALCN	415.423	-0.0406105	0.0102351	-3.96778	7.2546e-05	0.0105109
ZNF213	1566.19	-0.00884761	0.00222973	-3.96801	7.2475e-05	0.0105109
CDH4	488.02	-0.0380929	0.00962342	-3.95836	7.54665e-05	0.0108155
CST6	77.7573	-0.0583341	0.0147502	-3.95479	7.66004e-05	0.0108155
FCRLA	95.5874	-0.0444999	0.011255	-3.95377	7.69281e-05	0.0108155
TSPAN18	3833.93	-0.0505363	0.012774	-3.95619	7.61548e-05	0.0108155
B4GALT2	11391.4	-0.0111918	0.00283976	-3.94112	8.11012e-05	0.0112358
LINGO1	21.6756	-0.083248	0.0211194	-3.94179	8.08763e-05	0.0112358
SRM	8789.59	-0.0123318	0.0031311	-3.93849	8.19943e-05	0.0112576
WNT4	587.013	-0.0566973	0.0144005	-3.93718	8.24448e-05	0.0112576
SERPINA3	67.4608	-0.0831446	0.0211321	-3.93451	8.33649e-05	0.0113019
TUBA1A	53369.5	-0.0163253	0.00415156	-3.93234	8.41222e-05	0.0113237
MTUS2	190.777	-0.0353648	0.00900494	-3.92727	8.59162e-05	0.0114837
CDC42BPB	23705.9	-0.00762479	0.00194445	-3.92131	8.80691e-05	0.0116892
GLDN	1865.62	0.0428868	0.0109544	3.91501	9.03997e-05	0.0119152
PCBP3	1978.88	0.0213788	0.00547371	3.90572	9.39458e-05	0.0122972
LRP1B	112.122	0.0407774	0.0104628	3.89735	9.72521e-05	0.0126428
BANF1	7607.26	-0.00765489	0.00196652	-3.8926	9.91761e-05	0.0127692
GPC4	2432.04	-0.0351635	0.00903567	-3.89164	9.95701e-05	0.0127692
GMFG	80.6939	0.0489295	0.0125808	3.88924	0.000100559	0.0128095
ACD	1359.69	-0.00882944	0.00227133	-3.88734	0.000101348	0.0128239
HES1	2077.86	-0.0571175	0.0147005	-3.88541	0.000102158	0.0128408
TES	5709.63	-0.0381069	0.00982169	-3.87987	0.000104513	0.0129651
TEX29	185.608	0.0364749	0.00939869	3.88085	0.00010409	0.0129651
CCM2	6254.96	-0.00688842	0.00177908	-3.8719	0.00010799	0.0132235
RPL23AP2	6.77648	0.0380023	0.00981104	3.87343	0.000107315	0.0132235
AVPR1A	544.624	0.0921401	0.0238303	3.86652	0.0001104	0.0134319
IFRD2	4172.67	-0.0134453	0.00348369	-3.8595	0.000113618	0.0135345
PHEX	419.574	0.0322533	0.00835322	3.86118	0.000112841	0.0135345
PPP1R14A	1078.51	-0.086942	0.0225327	-3.85848	0.000114095	0.0135345
TP53TG3B	11.18	0.240077	0.0622149	3.85883	0.000113931	0.0135345
APLNR	10.7822	-0.0777045	0.0201701	-3.85245	0.000116941	0.0135378
CSMD1	60.7652	0.0688967	0.0178735	3.85469	0.000115878	0.0135378
GRK6	2127.17	-0.0119967	0.00311153	-3.85558	0.000115457	0.0135378
TRPV1	462.269	0.0268054	0.00695813	3.85238	0.000116976	0.0135378
LGR4	10154.6	-0.0239811	0.00623159	-3.84831	0.000118937	0.0136813
AASS	1467.48	0.014227	0.00370955	3.83523	0.000125446	0.0140794
ADCYAP1R1	76.5572	0.0557604	0.0145529	3.83158	0.000127325	0.0140794
ANKRD20A19P	91.6478	0.0232044	0.00605925	3.82958	0.000128364	0.0140794
ARHGEF16	26.8761	-0.0867599	0.0226628	-3.8283	0.000129029	0.0140794
INHBA	12342.3	-0.0492831	0.0128779	-3.82694	0.000129746	0.0140794
KRT81	9.53032	-0.0728032	0.0190064	-3.83047	0.000127901	0.0140794
MX2	1965.52	0.029386	0.00768174	3.82544	0.00013054	0.0140794
PSAT1	8054.92	-0.0496106	0.0129687	-3.8254	0.000130557	0.0140794
TLR2	91.0629	0.0425339	0.0111132	3.82734	0.000129538	0.0140794
TSSC1	1764.42	-0.00910374	0.00237104	-3.83956	0.000123253	0.0140794
WARS	14104	-0.022154	0.0057757	-3.83572	0.000125197	0.0140794
GK	1508.26	0.0241821	0.00634169	3.81319	0.000137187	0.0147108
MYO1C	45416.5	-0.0148739	0.00390596	-3.808	0.000140097	0.0149384
AP2M1	52384.4	-0.00910012	0.00239988	-3.79191	0.000149492	0.0155899
KCNG1	353.561	-0.0499535	0.0131662	-3.79407	0.0001482	0.0155899
NPAS4	89.6701	-0.100205	0.0264184	-3.79301	0.000148833	0.0155899
TLN1	109849	-0.0168567	0.00444274	-3.79421	0.000148117	0.0155899
CD3EAP	1167.85	-0.0165895	0.0043801	-3.78748	0.000152184	0.0156981
IGFBP3	237136	-0.0323368	0.00853737	-3.78768	0.000152062	0.0156981
CLDN23	804.492	0.0458438	0.012119	3.78282	0.000155063	0.0157385
GLIS2	8724.63	-0.0210884	0.00557387	-3.78343	0.00015468	0.0157385
NLRP10	141.591	-0.0405625	0.0107183	-3.78443	0.00015406	0.0157385
FOXC2	321.985	-0.0501069	0.0132591	-3.77907	0.000157413	0.015892
THSD4	3327.6	-0.0276937	0.00733607	-3.77501	0.000160002	0.016068
BHLHE41	876.397	-0.0319548	0.00848938	-3.76409	0.000167157	0.0163538
CCND1	107928	-0.0258078	0.00685406	-3.76532	0.000166334	0.0163538
CH507.9B2.3	4223.32	-0.0116864	0.00310246	-3.76681	0.000165345	0.0163538
RP1	18.5338	0.0923643	0.0245098	3.76847	0.000164254	0.0163538
TUBB	156740	-0.0164694	0.004375	-3.76443	0.000166929	0.0163538
TRIM21	2566.86	0.0104825	0.00278626	3.76221	0.000168417	0.0163926
DSCR3	10104	0.00785226	0.00208831	3.7601	0.000169848	0.0164476
PCSK1	1003.9	-0.0487905	0.0129941	-3.75482	0.000173467	0.016462
SHMT2	11537.8	-0.016758	0.00446193	-3.75578	0.000172802	0.016462
TAF6	6255.77	-0.0068511	0.0018232	-3.75774	0.000171457	0.016462
TP53TG3F	4.69024	0.155472	0.0413962	3.75571	0.000172851	0.016462
CELSR1	140.206	-0.0437399	0.0116573	-3.75215	0.000175323	0.0165554
PYCR1	6125.4	-0.0256251	0.00683715	-3.74793	0.000178301	0.0167533
TXLNG	3071.22	0.0116355	0.00310576	3.74643	0.000179366	0.0167703
ODC1	5819.27	-0.0167535	0.00447874	-3.74068	0.000183527	0.0170752
CFL1	83155.6	-0.0104956	0.00280778	-3.73804	0.00018546	0.0171709
PFN1	80622.7	-0.0146285	0.00391959	-3.73215	0.000189853	0.0174923
COL15A1	31587.4	-0.0327676	0.00879162	-3.72714	0.000193663	0.0176718
COL5A3	17190.7	-0.0504289	0.01353	-3.72718	0.000193633	0.0176718
HTR1F	16.2723	-0.0897884	0.0241064	-3.72466	0.000195575	0.0177609
VSTM2L	228.767	-0.0372403	0.010007	-3.72144	0.000198093	0.0179038
KIAA1549L	5858.21	-0.0249789	0.00671565	-3.7195	0.000199618	0.0179561
ZNF280B	227.285	-0.0241139	0.0064869	-3.71732	0.000201345	0.0180261
CHPF	22473.3	-0.0217642	0.00585903	-3.71464	0.000203493	0.0180481
LIMS2	5823.7	-0.0274249	0.00738228	-3.71496	0.000203232	0.0180481
ARHGAP31	5367.2	-0.0228049	0.0061571	-3.70383	0.00021237	0.018575
LY6K	1609.34	0.0361668	0.00976402	3.70409	0.000212152	0.018575
RIC8A	14569.6	-0.00972906	0.0026252	-3.70603	0.000210535	0.018575
NCF2	26.9909	-0.0678532	0.0183568	-3.69634	0.000218728	0.0190434
AC004231.7	428.83	-0.112019	0.0303574	-3.69002	0.000224239	0.0193457
MAPK1IP1L	9372.91	-0.00987983	0.00267683	-3.69088	0.000223482	0.0193457
COL5A1	184343	-0.04031	0.0109523	-3.68052	0.000232762	0.0199442
ESM1	377.67	-0.0371909	0.0101064	-3.67995	0.000233278	0.0199442
ELOVL2	446.208	-0.0377317	0.010272	-3.67325	0.000239483	0.0201124
GMPPB	2694.69	-0.0121166	0.00329689	-3.67516	0.000237697	0.0201124
OR1L3	4.5966	0.05323	0.0144857	3.67465	0.000238173	0.0201124
PFKL	15186.7	-0.0146893	0.00399828	-3.6739	0.000238872	0.0201124
BCAT1	6320.06	-0.033369	0.0091194	-3.65913	0.000253075	0.0203459
C3orf80	119.082	-0.0580052	0.0158194	-3.66671	0.000245688	0.0203459
C6orf132	2837.37	-0.0161729	0.00442387	-3.65582	0.000256362	0.0203459
CLCNKA	25.6904	-0.0705415	0.0192808	-3.65864	0.000253558	0.0203459
FAAP100	4095.99	-0.0127691	0.00348473	-3.6643	0.000248013	0.0203459
FHL3	3762.71	-0.0141906	0.00387256	-3.6644	0.00024792	0.0203459
FNDC1	5948.8	-0.0470987	0.0128864	-3.65491	0.000257272	0.0203459
GAS2	13.7177	0.024231	0.00662873	3.65546	0.000256723	0.0203459
MPV17L2	830.77	-0.0134755	0.00368154	-3.66028	0.000251939	0.0203459
PHGDH	8272.73	-0.0289395	0.00790549	-3.66069	0.000251541	0.0203459
RIPK4	305.618	-0.076151	0.020812	-3.659	0.000253205	0.0203459
SLC8A1	2119.33	-0.0371498	0.010149	-3.66045	0.000251776	0.0203459
SMG9	3518.84	-0.0102727	0.00280857	-3.65761	0.000254581	0.0203459
YIF1B	3657.4	-0.0153789	0.00419886	-3.66263	0.000249636	0.0203459
KCTD15	2427.07	-0.0375891	0.0102901	-3.65293	0.000259262	0.0204182
JPH2	3893.68	-0.0525771	0.0144012	-3.65087	0.00026135	0.0204976
FZD6	4203.36	-0.0141284	0.00387276	-3.64814	0.00026415	0.0205076
MARS	12353.6	-0.0179862	0.00493099	-3.64758	0.000264719	0.0205076
TUBBP1	42.0789	-0.0251341	0.00688692	-3.64954	0.000262712	0.0205076
RASSF7	287.733	-0.0567276	0.0155708	-3.6432	0.000269272	0.0207755
AJAP1	203.844	0.106656	0.0292861	3.64186	0.00027068	0.0207996
CTNNBIP1	1728.1	-0.00963024	0.00265008	-3.63395	0.000279116	0.0210223
FBLIM1	8669.71	-0.0272012	0.00747933	-3.63685	0.000275998	0.0210223
MFGE8	73814.5	-0.0423285	0.0116362	-3.63766	0.000275127	0.0210223
RP11.490H24.5	161.187	-0.0268719	0.00739123	-3.63565	0.00027728	0.0210223
SULF1	72812.9	-0.0520084	0.0143091	-3.63464	0.000278366	0.0210223
ABHD12B	80.5552	0.0127629	0.00351951	3.62634	0.000287464	0.0214621
PPDPF	8519.44	-0.0141547	0.00390235	-3.62723	0.000286482	0.0214621
SLC38A4	594.541	-0.0366148	0.0100991	-3.62555	0.000288348	0.0214621
ELFN2	77.2778	-0.0733414	0.0202571	-3.62052	0.000294012	0.0217982
B3GALT2	813.943	-0.0558809	0.0154678	-3.61273	0.000302985	0.0223417
PTPRN	491.751	-0.0474907	0.0131476	-3.61213	0.000303696	0.0223417
KLHL30	201.961	-0.0615367	0.0170471	-3.6098	0.000306429	0.0223693
SKIDA1	136.506	0.0168241	0.00465999	3.61033	0.000305804	0.0223693
BPI	9.14551	-0.0665892	0.0184548	-3.60824	0.000308282	0.0224183
DBNL	12392.6	-0.0068093	0.00188827	-3.60612	0.000310815	0.0224307
HSF1	6490.89	-0.00787831	0.00218438	-3.60666	0.000310161	0.0224307
ITGA11	65572.5	-0.0432355	0.0119954	-3.60435	0.000312931	0.0224978
SDK2	206.177	0.0599837	0.0166489	3.60286	0.000314741	0.0225426
ACTC1	6061.46	-0.0690735	0.0191889	-3.59967	0.000318622	0.0225851
DPP3	4942.62	-0.00921413	0.00255957	-3.59987	0.000318375	0.0225851
GDF6	414.48	-0.0699654	0.0194379	-3.59944	0.000318905	0.0225851
COL8A1	58843.7	-0.0396039	0.011024	-3.59251	0.000327506	0.0231081
RORB	101.51	0.0460581	0.0128269	3.59075	0.000329722	0.0231783
INSRR	32.323	-0.0785592	0.0218843	-3.58975	0.000330993	0.0231817
ZNF780B	1037.67	0.00839696	0.00234061	3.58751	0.000333855	0.0232962
PDLIM7	16076.5	-0.0319588	0.00891338	-3.58548	0.000336453	0.0233061
VAV3	267.26	0.032804	0.00914761	3.58607	0.000335694	0.0233061
OXTR	5390.5	-0.058476	0.0163185	-3.58341	0.000339144	0.0234071
KAZALD1	1938.13	-0.0304303	0.00853347	-3.56599	0.00036248	0.0249271
MYBL2	1910.87	-0.0444526	0.0124706	-3.5646	0.000364415	0.0249697
CLTB	7971.91	-0.00985168	0.00277085	-3.55547	0.000377299	0.0257595
ENTPD5	2662.33	-0.00979663	0.00275696	-3.55342	0.000380254	0.0258682
LIF	1127.44	-0.0526466	0.0148198	-3.55245	0.000381669	0.0258717
CNN2	32702.3	-0.013502	0.00380354	-3.54985	0.000385449	0.0259219
CXCL6	1677.66	-0.0716956	0.0202009	-3.54913	0.000386507	0.0259219
PTRF	159154	-0.0133712	0.00376683	-3.54971	0.000385649	0.0259219
PDLIM5	13609.6	-0.0286657	0.00808021	-3.54764	0.000388699	0.0259772
BCAS1	613.04	0.0359965	0.0101516	3.54589	0.000391289	0.0260585
LUZP2	232.86	-0.0720664	0.0203525	-3.54092	0.000398739	0.0261871
PLEKHA6	788.322	-0.0449774	0.0126959	-3.54267	0.000396097	0.0261871
PPP1R14B	9239.22	-0.0118544	0.00334615	-3.54271	0.000396039	0.0261871
SEMA7A	3924.32	-0.0368658	0.0104108	-3.54111	0.000398443	0.0261871
CLIC4	103825	-0.0143784	0.00406179	-3.53993	0.000400228	0.0261942
MRVI1	9795.33	-0.0487584	0.0137956	-3.53434	0.000408794	0.0266629
PKP1	46.6161	-0.0893968	0.0253042	-3.53289	0.000411042	0.0267178
APP	202400	0.0117824	0.0033372	3.53062	0.000414591	0.0267651
PCNX4	10724.9	0.00675438	0.00191295	3.53088	0.000414183	0.0267651
CIDEB	337.59	-0.00907032	0.00257325	-3.52485	0.000423729	0.0272623
BMP2	867.528	0.0405609	0.0115177	3.52162	0.000428915	0.0275027
ALDH9A1	13042.4	0.00911559	0.00259177	3.51713	0.000436244	0.0277849
NCAPH2	2871.68	-0.0134713	0.00382993	-3.51736	0.000435856	0.0277849
TIAM1	1285.06	-0.0227986	0.00648686	-3.51459	0.000440438	0.0279582
LEP	1139.74	-0.0652438	0.0185712	-3.51318	0.000442782	0.0279679
PLCH1	61.161	-0.0602205	0.0171435	-3.51272	0.000443538	0.0279679
CDNF	106.823	0.0134209	0.0038273	3.50663	0.000453827	0.028522
C16orf59	307.973	-0.0249789	0.00713546	-3.50068	0.000464079	0.02907
FGFBP2	14.8321	-0.0789687	0.0225734	-3.4983	0.000468232	0.0292337
SEL1L3	1554.71	-0.0388705	0.0111142	-3.49738	0.000469845	0.0292382
IQCJ.SCHIP1	1230.75	-0.0262373	0.00750872	-3.49424	0.000475412	0.0294879
NLN	4643.78	-0.0114002	0.00326483	-3.49181	0.000479756	0.0295942
NR0B1	253.559	0.0552447	0.0158224	3.49154	0.000480243	0.0295942
CDT1	1109.21	-0.0340021	0.00974777	-3.4882	0.000486292	0.0298523
SLC7A5	6872.5	-0.0501221	0.014372	-3.48749	0.000487577	0.0298523
CNTN1	2045.39	0.0372759	0.0106983	3.48429	0.000493449	0.0301147
DUOXA1	32.1919	-0.064881	0.0186708	-3.475	0.000510863	0.0305873
ERBB2	11024.4	-0.009163	0.00263647	-3.47548	0.000509932	0.0305873
FLNA	416042	-0.024557	0.00706311	-3.4768	0.000507439	0.0305873
GALNTL6	14.3321	0.0569231	0.0163759	3.47603	0.000508886	0.0305873
HOXA13	398.781	0.0484992	0.0139465	3.47753	0.000506063	0.0305873
YIF1A	5907.97	-0.0128801	0.00370441	-3.47697	0.000507121	0.0305873
ABCB10P4	9.3814	-0.0707105	0.0204326	-3.46067	0.000538826	0.031253
ADRA2C	564.455	-0.0563943	0.0163091	-3.45785	0.000544504	0.031253
AK7	103.471	0.026962	0.00779665	3.45815	0.000543899	0.031253
ATP13A2	2730.68	-0.0172571	0.00498816	-3.45962	0.000540936	0.031253
BCAR3	6229.91	-0.0126346	0.00365355	-3.45816	0.000543873	0.031253
CDC37	14116.1	-0.00839577	0.00242822	-3.45759	0.000545033	0.031253
CPAMD8	99.7425	0.0246818	0.00713377	3.45985	0.000540477	0.031253
CSNK1A1P1	18.7301	-0.0842044	0.024294	-3.46606	0.000528148	0.031253
GRIA4	13.3636	0.061011	0.0176259	3.46144	0.000537295	0.031253
HMGN3	2422.1	0.00831377	0.00240134	3.46214	0.000535897	0.031253
PLCG2	469.137	0.0326436	0.00943161	3.46109	0.000537999	0.031253
SCT	15.0304	-0.112542	0.0325226	-3.46042	0.000539342	0.031253
SLC1A4	4711.26	-0.0278245	0.00802348	-3.46789	0.000524568	0.031253
WDR1	55098.2	-0.0139507	0.00402762	-3.46376	0.000532688	0.031253
AFF3	615.448	-0.0409734	0.0118622	-3.4541	0.000552123	0.0314694
SMTNL2	3.12527	0.162557	0.0470517	3.45486	0.000550576	0.0314694
ANKRD10	3217.63	0.0152246	0.00441037	3.452	0.000556438	0.0316204
CYGB	2792.44	-0.0203966	0.00591516	-3.4482	0.00056434	0.0319737
RHOC	28790.9	-0.011592	0.00336833	-3.44146	0.000578593	0.0326412
SYNPO	1871.72	-0.0312768	0.00908945	-3.441	0.000579562	0.0326412
RPS10P7	19.0731	-0.0245033	0.00712913	-3.43707	0.000588041	0.0330207
NECAB2	38.5805	-0.0491463	0.0143077	-3.43495	0.000592673	0.0331827
ADCY1	776.656	0.0230739	0.00672527	3.43092	0.000601528	0.0335794
SHANK2	289.469	-0.0317049	0.00924459	-3.42957	0.000604549	0.0336491
WFDC1	1845.58	-0.070636	0.0206031	-3.42841	0.000607119	0.0336934
TGFB1I1	9240.39	-0.0154746	0.00451979	-3.42374	0.000617655	0.0341781
HDAC1	9470.2	0.00952672	0.00278334	3.42277	0.000619867	0.0342008
ACTN4	56420.3	-0.0168352	0.00492645	-3.4173	0.000632453	0.0346397
GARS	29395.1	-0.0167548	0.00490327	-3.41707	0.000632992	0.0346397
GLYATL1	83.6219	-0.0322566	0.00944022	-3.41694	0.000633298	0.0346397
SSSCA1	2783.39	-0.00817834	0.0023944	-3.41562	0.000636378	0.0347082
ROS1	43.5938	-0.0731969	0.0214505	-3.41236	0.000644025	0.0350246
KRT14	669.687	-0.0894159	0.026212	-3.41126	0.000646629	0.0350658
ABCC6	156.669	0.0223229	0.00654806	3.40909	0.000651792	0.0352451
TMEM50B	4698.73	0.00935989	0.00275024	3.4033	0.000665771	0.0358987
ADGRF5	30.1689	-0.1058	0.0311391	-3.39765	0.000679675	0.0364683
LHX9	1876.76	-0.0612235	0.0180205	-3.39745	0.000680179	0.0364683
CCDC3	174.994	-0.0639177	0.018827	-3.39501	0.000686262	0.0366908
MGP	2091.41	-0.0498282	0.0146976	-3.39023	0.000698346	0.0371278
PLSCR3	8573.12	-0.00873161	0.00257548	-3.39029	0.000698194	0.0371278
KRT80	102.237	-0.0412657	0.0121791	-3.38823	0.000703456	0.0372949
NDFIP2	4745.57	-0.0145916	0.00430895	-3.38635	0.000708295	0.0374469
MYO3B	144.422	0.0315462	0.00932026	3.38469	0.000712592	0.0375694
MAP1S	4220.64	-0.00887218	0.00262549	-3.37925	0.000726842	0.0381924
MYLIP	2763.47	0.0251514	0.00744463	3.37847	0.000728905	0.0381924
SKP2	2986.91	-0.0145457	0.00430616	-3.37789	0.000730444	0.0381924
CDH23	38.8279	0.0239127	0.00708143	3.37681	0.000733314	0.0382371
LIMS3	484.914	-0.0401181	0.0118895	-3.37424	0.000740189	0.0383847
SMAD3	14036.8	-0.0113515	0.00336391	-3.37449	0.000739534	0.0383847
ANKRD52	11980.1	-0.0125726	0.0037283	-3.3722	0.00074569	0.0384625
EPB41	2795.75	0.0219879	0.00652038	3.37219	0.000745742	0.0384625
MGAM	31.1301	-0.0909767	0.0269929	-3.37039	0.000750628	0.0386095
EXTL1	319.101	-0.049002	0.0145465	-3.36864	0.000755389	0.0387494
TPD52L2	21441.8	-0.0058752	0.00174477	-3.36732	0.000759029	0.0388312
CBX2	147.64	-0.0208914	0.00620778	-3.36535	0.000764472	0.0390034
ZNF737	453.789	0.00915866	0.00272205	3.36462	0.000766505	0.0390034
RP5.860F19.8	23.8578	0.0385901	0.01148	3.36151	0.000775189	0.0393398
STUB1	8485.31	-0.00717087	0.00213407	-3.36018	0.000778903	0.0394229
C4orf36	633.62	0.0182327	0.00542864	3.35862	0.000783325	0.0395412
PGBD5	243.378	0.0653419	0.0194617	3.35746	0.000786626	0.0396025
PLCB2	33.4065	-0.022491	0.00670107	-3.35633	0.000789849	0.0396596
XRCC1	2679.36	-0.00764325	0.00227978	-3.35263	0.000800473	0.040087
PADI1	13.4602	-0.0994856	0.0296821	-3.35171	0.00080314	0.0401147
CD46	20972.9	0.00958451	0.00286124	3.34977	0.000808781	0.0402904
BPIFB4	93.9585	0.0892773	0.0266755	3.34679	0.000817544	0.0406204
FBXW5	11492.5	-0.00838838	0.00250733	-3.34555	0.000821203	0.0406957
MAZ	16111.8	-0.0101738	0.00304244	-3.34395	0.000825952	0.0407183
PLEKHG3	1070.14	-0.0210845	0.00630482	-3.34419	0.000825242	0.0407183
TBC1D2B	20382	0.0122981	0.00368069	3.34126	0.000833986	0.0409044
WNT2	5408.02	-0.0423603	0.012678	-3.34125	0.000834035	0.0409044
FTSJ1	3934.23	-0.00978075	0.00292958	-3.33861	0.000841972	0.0410982
ZNF397	2096.14	0.00857124	0.00256739	3.3385	0.000842318	0.0410982
PPP1R13L	1558.39	-0.0325054	0.00974322	-3.3362	0.000849306	0.0413329
PTPRF	9965.08	-0.0190441	0.00571431	-3.33271	0.000860045	0.041642
SHROOM3	6105.75	-0.0289707	0.00869119	-3.33334	0.0008581	0.041642
FRAT2	459.363	0.0133185	0.00400003	3.32959	0.00086974	0.041686
KCNN4	111.769	-0.0278202	0.00835291	-3.3306	0.000866585	0.041686
MICALL1	8042.87	-0.01271	0.00381661	-3.33019	0.000867881	0.041686
TECPR2	5018.04	-0.0072273	0.00217054	-3.32973	0.000869296	0.041686
RCC1	4566.65	-0.00951897	0.00286103	-3.32712	0.000877499	0.0418466
TM4SF20	90.01	-0.0721046	0.0216679	-3.32772	0.000875611	0.0418466
BAIAP2L2	436.716	-0.0251554	0.00756488	-3.32529	0.000883282	0.0420168
CLEC12B	31.3934	0.0504257	0.0151769	3.32253	0.000892048	0.0421452
HSPG2	115650	-0.0236942	0.00713178	-3.32235	0.000892642	0.0421452
P3H2	731.908	-0.037072	0.0111581	-3.32244	0.000892335	0.0421452
ACSM5	10.9492	0.04165	0.0125461	3.31976	0.000900955	0.0423779
C11orf96	5405.66	-0.0371991	0.0112065	-3.31942	0.000902038	0.0423779
AVEN	1988.02	-0.0123187	0.00371283	-3.31787	0.000907056	0.0424035
DACT1	2966.84	-0.0487153	0.0146869	-3.31692	0.000910166	0.0424035
HMOX1	38075.7	0.0454075	0.0136914	3.3165	0.00091152	0.0424035
SEMA4D	381.614	0.0190756	0.0057516	3.31657	0.000911309	0.0424035
SLC25A15	685.123	-0.0104998	0.00317026	-3.31196	0.000926439	0.0429922
TMEM104	3967.21	-0.0103498	0.00312603	-3.31083	0.000930187	0.0430609
STYXL1	1607.67	-0.00665992	0.002013	-3.30846	0.000938117	0.0433223
DNAAF1	81.645	-0.0365668	0.0110554	-3.30761	0.000940944	0.0433474
NEK7	35809.6	-0.0258953	0.00783483	-3.30515	0.000949252	0.0436242
MBL1P	42.0298	0.0345261	0.0104587	3.30117	0.000962834	0.0440378
SMPDL3A	2482.98	0.0177104	0.00536491	3.30115	0.000962891	0.0440378
AKT1	19259.5	-0.00743057	0.00225201	-3.29953	0.000968474	0.0440875
FZD4	3662.73	-0.0212623	0.00644536	-3.29885	0.000970805	0.0440875
GLI2	1645.59	-0.0395028	0.0119749	-3.29881	0.000970947	0.0440875
APCDD1	18804.3	0.0356048	0.0108112	3.29332	0.000990112	0.0447436
KIRREL3	880.229	-0.0207864	0.0063111	-3.29362	0.000989053	0.0447436
PFKP	13762.4	-0.0227208	0.0069171	-3.28473	0.00102079	0.0460204
CSRP1	31039	-0.0315536	0.00960861	-3.28389	0.00102385	0.0460491
MGRN1	7335.53	-0.00982546	0.00299474	-3.2809	0.00103475	0.0463197
XXbac.BPG246D15.9	94.9094	-0.033982	0.0103567	-3.28116	0.00103381	0.0463197
DCLK3	137.007	-0.0748192	0.0228142	-3.2795	0.00103991	0.0463543
PKP2	45.061	-0.0741383	0.0226077	-3.27934	0.00104049	0.0463543
TCEAL9	11436.4	0.00766307	0.00233722	3.2787	0.00104285	0.0463543
DPM2	2676.18	-0.00753371	0.00230008	-3.27541	0.00105508	0.0464972
HSPB1	32672.2	-0.0138329	0.00422339	-3.2753	0.00105548	0.0464972
PATL2	53.9053	0.0239065	0.00729518	3.27703	0.00104905	0.0464972
TTC9	308.665	-0.0443842	0.0135543	-3.27455	0.00105831	0.0464972
WDR25	742.169	-0.0100312	0.00306307	-3.27488	0.00105708	0.0464972
TOP1MT	1878.48	0.0121233	0.00370414	3.27289	0.00106452	0.046662
PLEKHG4B	63.6453	-0.0786855	0.0240541	-3.27118	0.00107098	0.0468371
TRIM8	15892	-0.00867356	0.00265209	-3.27046	0.00107373	0.0468492
INTS1	12025.8	-0.0125199	0.00382996	-3.26893	0.00107954	0.0469519
KHDRBS3	3591.96	0.0151836	0.00464538	3.26854	0.00108103	0.0469519
AXL	44630.8	-0.0140439	0.00430094	-3.2653	0.00109347	0.0470201
B2M	271608	0.0131204	0.00401639	3.26671	0.00108805	0.0470201
FRAT1	325.321	0.017925	0.00548643	3.26715	0.00108635	0.0470201
GPAA1	12416.1	-0.00858637	0.00262989	-3.26491	0.00109499	0.0470201
PDE11A	292.468	-0.0511314	0.015655	-3.26615	0.00109022	0.0470201
IL17RB	729.679	0.0254077	0.00778451	3.26387	0.001099	0.047042
PROSER3	934.658	-0.00997153	0.00305547	-3.2635	0.00110046	0.047042
C19orf48	2263.66	-0.0127253	0.0039001	-3.26283	0.00110307	0.047048
SGCA	387.976	-0.0364713	0.0111823	-3.26152	0.00110816	0.0470535
SYDE1	9347.67	-0.0110237	0.00337958	-3.26185	0.00110686	0.0470535
ICAM5	62.7851	-0.0584677	0.0179501	-3.25724	0.00112501	0.0475692
MEIOB	38.7851	0.0219495	0.00673885	3.25716	0.00112532	0.0475692
ARHGEF38	16.0432	0.0156418	0.0048038	3.25614	0.00112938	0.0476262
KRT87P	10.8622	-0.0727816	0.0223561	-3.25556	0.00113169	0.0476262
VCL	79287.1	-0.0132791	0.00408064	-3.25417	0.00113722	0.0477533
CTD.3074O7.11	58.3397	-0.0836524	0.0257622	-3.2471	0.00116587	0.0488481
BPTFP1	317.956	0.0238751	0.00735534	3.24595	0.00117058	0.0489375
CDH12	3.64797	0.0600323	0.0185012	3.24477	0.00117546	0.0490061
TUBB2A	8270.29	-0.0179917	0.00554564	-3.2443	0.00117739	0.0490061
AP5S1	1890.79	-0.00757551	0.00233573	-3.24332	0.00118146	0.0490682
KCNF1	55.6752	0.0846935	0.0261413	3.23984	0.00119598	0.0494668
LOXL2	45244.1	-0.038986	0.0120336	-3.23977	0.00119627	0.0494668
WASHC2A	15969.1	0.0124976	0.00385975	3.23792	0.00120404	0.0496798
TAS1R1	33.7222	0.0287433	0.00888531	3.23493	0.00121674	0.0500544
TEK	1540.82	-0.0357546	0.011054	-3.23454	0.0012184	0.0500544
FAM228A	80.6613	0.0360213	0.0111445	3.23221	0.00122835	0.0502958
GPI	24265.5	-0.0102917	0.00318437	-3.23193	0.00122957	0.0502958
PVR	6123.76	-0.021958	0.00679747	-3.23032	0.00123651	0.0504707
DLGAP4	15105.2	-0.0100318	0.0031062	-3.22962	0.00123957	0.0504872
EPOP	250.295	-0.0239015	0.00740642	-3.22713	0.00125038	0.0508185
LTC4S	45.964	-0.0242459	0.00751693	-3.2255	0.00125752	0.0509996
AGPAT1	9744.19	-0.00551872	0.00171249	-3.22264	0.00127016	0.051184
CRIM1	37417.5	-0.0217176	0.00673856	-3.22289	0.00126905	0.051184
F3	9363.63	-0.0400388	0.0124233	-3.22288	0.0012691	0.051184
CMIP	4884.76	-0.01728	0.00536372	-3.22165	0.00127457	0.0512527
MTMR9LP	1622.93	0.0200327	0.00622159	3.21986	0.00128253	0.0514638
KRT9	14.9517	-0.0778185	0.0241754	-3.21892	0.00128676	0.0515248
POM121L9P	71.2517	-0.0448418	0.013934	-3.21815	0.0012902	0.0515538
CAP1	56396	-0.00898087	0.00279132	-3.21743	0.00129346	0.0515755
EHD2	62916.9	-0.0101642	0.00316173	-3.21475	0.00130559	0.05195
SLC39A3	2544.84	-0.00739115	0.00230185	-3.21096	0.00132291	0.052529
GJA5	18.0409	-0.101132	0.0315264	-3.20787	0.00133724	0.052891
NCLN	9307.6	-0.01234	0.00384687	-3.20779	0.0013376	0.052891
ENTPD3	43.9747	0.0265531	0.00828084	3.20657	0.0013433	0.0530058
CCDC8	4308	-0.0313681	0.00978472	-3.20582	0.00134678	0.0530331
RBL2	10872	0.00660173	0.00205993	3.20484	0.00135139	0.0531041
CKB	3869.75	-0.0197337	0.00616167	-3.20265	0.00136169	0.0533984
ELN	137734	-0.0589757	0.0184261	-3.20067	0.0013711	0.0534362
PLA2G4A	3122.39	0.0206593	0.00645323	3.20139	0.00136768	0.0534362
PRAG1	393.494	-0.0371887	0.011618	-3.20095	0.00136976	0.0534362
CTSL	81023.7	0.0220981	0.00690671	3.19951	0.00137659	0.0535405
FAM131C	71.6406	-0.032112	0.010047	-3.19618	0.0013926	0.0540523
RNF144B	680.785	-0.0312155	0.00976911	-3.19533	0.00139672	0.0541017
L3MBTL2	3191.92	-0.00577651	0.00180849	-3.1941	0.00140267	0.0542214
VAMP4	4659.17	0.0114417	0.00358354	3.19284	0.0014088	0.0543474
DDAH1	25524.5	-0.018889	0.00592177	-3.18975	0.00142394	0.0546117
GABBR2	4716.09	-0.0381097	0.0119461	-3.19013	0.00142208	0.0546117
GNA11	12758	-0.0064337	0.0020173	-3.18927	0.00142634	0.0546117
SCAF1	8503.6	-0.00752846	0.00236068	-3.1891	0.00142715	0.0546117
DEPTOR	3353.63	-0.0411305	0.0129034	-3.18757	0.00143472	0.0546808
RAD23A	8705.74	-0.00647448	0.00203106	-3.18773	0.00143397	0.0546808
SCPEP1	18830.3	0.0165124	0.00518159	3.18675	0.00143883	0.0547273
TRIM29	53.2947	-0.0462484	0.0145195	-3.18527	0.00144617	0.0548965
GIMAP2	344.292	0.0212828	0.00668587	3.18324	0.00145635	0.0551728
ACTN1	81916.6	-0.0170961	0.00537241	-3.18219	0.00146165	0.0551891
MAGED1	31803.1	-0.0108125	0.00339801	-3.182	0.0014626	0.0551891
ZNF540	123.62	0.0150604	0.00473423	3.18118	0.00146676	0.0552362
DSCC1	765.981	-0.014475	0.0045645	-3.17122	0.00151801	0.0570531
COMP	48159.6	-0.0511842	0.0161433	-3.17063	0.0015211	0.0570565
GMPPA	4778.3	-0.00895921	0.00282813	-3.16789	0.00153548	0.0573689
SCHIP1	264.016	-0.0248972	0.00785812	-3.16834	0.00153312	0.0573689
CTXN1	364.59	-0.0204814	0.00646838	-3.16639	0.00154344	0.0574402
PAWR	5292.24	-0.0236057	0.00745503	-3.16641	0.00154333	0.0574402
KL	39.02	-0.0346202	0.0109463	-3.16271	0.00156305	0.0580563
ICAM2	175.768	-0.030484	0.00964508	-3.16058	0.00157455	0.0581674
MYL6	102308	-0.014098	0.00446047	-3.16066	0.00157412	0.0581674
TSPAN8	65.7012	-0.077919	0.0246544	-3.16045	0.00157524	0.0581674
TNFAIP1	7359.27	-0.00969426	0.00306968	-3.15806	0.0015882	0.0585322
SPARC	465271	-0.0310803	0.00984696	-3.15633	0.00159765	0.0586528
TMEM106A	866.795	-0.0146378	0.00463709	-3.15667	0.00159582	0.0586528
IMPDH1	6898.32	-0.0111281	0.00353049	-3.152	0.00162155	0.059415
COL3A1	877695	-0.0275028	0.00872869	-3.15085	0.00162798	0.0595356
FN3KRP	3607.21	-0.0100879	0.00320335	-3.14917	0.00163737	0.0597502
RBM10	4577.71	-0.00640567	0.0020344	-3.14867	0.00164014	0.0597502
HILS1	15.9183	-0.0616797	0.0196084	-3.14557	0.00165765	0.0602725
DLL1	265.508	0.0299823	0.00953922	3.14306	0.00167193	0.0603791
FAM86DP	1357.76	-0.0129004	0.00410458	-3.14293	0.00167267	0.0603791
MSANTD4	3431.97	0.00577911	0.00183788	3.14444	0.00166406	0.0603791
PCDH1	378.882	-0.0694563	0.0221	-3.14282	0.00167331	0.0603791
C17orf107	197.984	-0.0339119	0.0108119	-3.13652	0.00170965	0.061225
CHST10	1834.89	0.0130789	0.00416949	3.1368	0.00170801	0.061225
RANGAP1	9303.66	-0.0116375	0.00370856	-3.13799	0.00170108	0.061225
RELA	9903.26	-0.00719834	0.00229485	-3.13674	0.00170836	0.061225
SHPK	1656.4	-0.00982773	0.0031342	-3.13565	0.00171475	0.0612919
HOXA2	9.43245	0.0326679	0.0104219	3.13453	0.00172128	0.0614095
GTPBP1	4560.74	-0.0053903	0.00172178	-3.13065	0.00174419	0.0617858
NYAP1	293.511	0.0381746	0.0121928	3.13093	0.00174255	0.0617858
RP11.5P18.10	9.17189	-0.0564071	0.0180123	-3.13158	0.00173869	0.0617858
TUBAP2	43.8746	-0.0258658	0.00826241	-3.13054	0.00174485	0.0617858
RP11.398C13.8	798.229	-0.00636102	0.00203375	-3.12772	0.00176168	0.0622656
PLOD1	52957.6	-0.0159752	0.00510886	-3.12695	0.00176627	0.062312
TMEM51	421.026	0.0276575	0.00884769	3.12595	0.0017723	0.0624087
TAF1	5409.6	0.00583804	0.001869	3.12362	0.00178639	0.0627884
RPL10P6	11.2781	0.0208986	0.00669295	3.12247	0.00179339	0.0629178
NMNAT2	367.31	-0.0286151	0.00917007	-3.12048	0.00180554	0.0632271
KIF5A	85.0419	0.0291764	0.00935246	3.11966	0.00181062	0.0632883
KLF5	1098.59	-0.0312338	0.0100163	-3.11829	0.00181903	0.0633849
LPCAT3	3769.04	0.0110545	0.00354525	3.11812	0.00182006	0.0633849
FGF9	375.062	-0.0449194	0.0144096	-3.11734	0.00182493	0.0634382
TUBG1	6103.48	-0.0138636	0.00444992	-3.11546	0.00183657	0.0637261
DLG5	12658.8	-0.00758812	0.002437	-3.11372	0.00184747	0.0639513
EXOSC7	2695.76	0.00666944	0.00214221	3.11334	0.0018498	0.0639513
SMIM10L2B	120.442	0.0205309	0.00659727	3.11202	0.00185812	0.0641219
KCNQ5	572.49	-0.045363	0.0145882	-3.10957	0.00187361	0.064213
PLEKHA2	1507.29	-0.0227059	0.00730221	-3.10946	0.00187429	0.064213
PRDM1	1516.17	0.0220604	0.00709426	3.10961	0.00187332	0.064213
RNF175	70.9235	0.0379555	0.0122054	3.10972	0.00187263	0.064213
ITGB2	402.542	-0.0391834	0.0126184	-3.10527	0.00190106	0.0650127
ADGRG6	581.554	-0.0333531	0.0107473	-3.10339	0.00191315	0.0653086
CD63	147926	0.00813016	0.00262355	3.09891	0.00194232	0.065893
CHRM3	153.728	-0.075241	0.0242839	-3.0984	0.00194571	0.065893
CTGF	138350	-0.0427523	0.0138014	-3.09768	0.00195041	0.065893
ELFN1	1537.97	0.0271365	0.00875599	3.09919	0.0019405	0.065893
FGR	24.9675	0.0257227	0.00830412	3.09758	0.0019511	0.065893
HSPA2	3273.68	-0.0293959	0.00948927	-3.09781	0.00194959	0.065893
NTMT1	2480.16	-0.00970334	0.00313379	-3.09636	0.00195916	0.0660475
BDH2	3899.54	0.0126596	0.00409237	3.09347	0.00197833	0.0665758
CD14	487.613	0.0284563	0.00921005	3.0897	0.00200356	0.0673054
C4orf33	698.74	0.00991063	0.00320879	3.08859	0.00201111	0.0674397
TMEM43	27594.7	-0.00635058	0.00205757	-3.08644	0.00202568	0.0678083
TSTA3	3752.26	-0.00869558	0.0028196	-3.08398	0.00204253	0.0682522
FCGR1B	5.85257	-0.0594119	0.0192703	-3.08309	0.00204866	0.0683367
DNHD1	678.288	0.0124779	0.00405256	3.07901	0.00207687	0.0687942
RP11.196G11.1	293.11	-0.0193823	0.00629394	-3.07952	0.00207332	0.0687942
TAS2R1	3.88705	-0.0730686	0.02372	-3.08046	0.00206681	0.0687942
TSPAN15	418.249	-0.0679062	0.022051	-3.0795	0.00207345	0.0687942
ZRSR2	1093.03	0.0111633	0.00362666	3.07813	0.00208302	0.0688774
CTAGE1	9.02802	-0.0902259	0.0293334	-3.07588	0.00209885	0.0692803
ZNF137P	158.755	0.0132696	0.0043149	3.07531	0.00210286	0.0692922
CCDC81	304.712	-0.0503345	0.016373	-3.07423	0.00211047	0.0694223
GAPDHP35	66.1426	-0.0799225	0.0260116	-3.07257	0.00212225	0.0696891
GALNT2	24839.3	-0.00640539	0.00208599	-3.07067	0.00213577	0.069771
ISOC1	912.027	0.0102279	0.00333055	3.07092	0.00213398	0.069771
ULBP1	1041.95	-0.0259693	0.00845603	-3.07109	0.00213278	0.069771
BOK	4652.46	-0.0176549	0.00575537	-3.06756	0.00215817	0.0700254
C19orf57	159.024	-0.0192343	0.00626842	-3.06844	0.00215178	0.0700254
CDC42EP3	26210.6	-0.0196964	0.00642166	-3.06718	0.00216091	0.0700254
GGT5	870.378	-0.0407746	0.0132961	-3.06665	0.00216471	0.0700254
IGFBP7	31495.7	-0.0332171	0.0108322	-3.06652	0.0021657	0.0700254
IL7R	2431.2	-0.0348185	0.0113452	-3.06901	0.00214769	0.0700254
BNC1	1596.26	-0.0199076	0.00649332	-3.06586	0.00217046	0.07006
IARS	24921.8	-0.0126283	0.0041212	-3.06422	0.00218238	0.0703254
DHRS7	6119	0.0105002	0.00343012	3.06118	0.00220463	0.0706788
ITGA6	3924.89	-0.0323826	0.010576	-3.06189	0.00219946	0.0706788
KCNH2	307.956	-0.0812432	0.0265403	-3.06113	0.00220507	0.0706788
KPNA2P3	600.478	0.0236677	0.00773279	3.06069	0.00220825	0.0706788
LINC00116	882.061	-0.0132528	0.00433083	-3.06011	0.00221252	0.0706965
WSB2	11015.8	-0.0085261	0.00278726	-3.05896	0.00222109	0.0708508
ABCC6P1	13.9288	0.0361011	0.0118101	3.0568	0.00223715	0.0708868
CRMP1	2527.59	0.0127039	0.00415439	3.05794	0.00222866	0.0708868
STKLD1	93.8921	0.0191606	0.00626816	3.05682	0.00223699	0.0708868
ZFPL1	2536.59	-0.00853619	0.0027917	-3.0577	0.00223042	0.0708868
GRM1	73.3215	0.021825	0.00714242	3.05569	0.00224546	0.0710314
DGKI	1522.01	-0.0231127	0.00756978	-3.05328	0.00226352	0.0712601
RP3.525L6.2	13.4563	0.013245	0.00433803	3.05323	0.00226395	0.0712601
SPEF1	10.3314	0.026917	0.00881397	3.0539	0.00225886	0.0712601
MYO7B	92.9799	-0.0481159	0.0157652	-3.05204	0.00227293	0.0714242
RHOB	11572.1	-0.0243354	0.00797886	-3.04999	0.0022885	0.0716875
SP100	10629.6	0.00648612	0.00212664	3.04994	0.00228886	0.0716875
CPXM1	7383.69	0.0384263	0.0126072	3.04795	0.00230406	0.0718206
HNRNPH2	12287.2	0.00497947	0.00163322	3.04886	0.00229712	0.0718206
RUBCNL	1462.15	0.029787	0.00977295	3.0479	0.00230447	0.0718206
PLA2R1	7168.23	0.0133383	0.00438191	3.04395	0.00233495	0.0726513
TMEM184B	13803.8	-0.00749	0.00246203	-3.0422	0.00234855	0.072955
THOP1	3650.47	-0.0102516	0.00337201	-3.0402	0.00236421	0.0733213
THEGL	22.3665	0.0193269	0.00635921	3.03919	0.00237214	0.0734473
ANXA6	70004.3	-0.00823133	0.00270944	-3.03802	0.00238141	0.0736143
PLN	123.933	-0.0824216	0.0271442	-3.03643	0.00239397	0.0738821
B4GALNT3	61.3738	-0.0469058	0.0154744	-3.03119	0.00243595	0.0745827
CHI3L2	321	0.0342343	0.0112939	3.03123	0.00243563	0.0745827
NUDT5	5465.76	0.00670179	0.00221098	3.03114	0.00243632	0.0745827
RIBC2	153.768	-0.0337533	0.0111317	-3.03216	0.00242807	0.0745827
RP11.309L24.6	175.982	-0.0975871	0.0321801	-3.03253	0.00242515	0.0745827
ALYREF	3637.93	-0.011618	0.00383928	-3.02609	0.00247736	0.0747987
ARHGEF10	9621.88	-0.0068035	0.00224759	-3.02703	0.00246973	0.0747987
ENO1	119059	-0.0144734	0.00478056	-3.02755	0.00246543	0.0747987
GPSM3	297.362	-0.0280897	0.00928168	-3.02636	0.00247519	0.0747987
MMP1	107387	0.0433103	0.0143012	3.02843	0.0024583	0.0747987
PGF	1870.2	0.0294373	0.00972516	3.02692	0.00247059	0.0747987
PTCHD4	480.085	0.0279068	0.00921933	3.02699	0.00247004	0.0747987
VWA5A	2037.96	0.0208124	0.00687805	3.02591	0.00247884	0.0747987
WASHC2C	12903.8	0.0114742	0.00379099	3.02669	0.00247245	0.0747987
CCDC160	5.04768	0.0361417	0.0119526	3.02376	0.00249657	0.0751461
DDX41	5210.05	-0.0101654	0.00336261	-3.02307	0.00250223	0.0751461
KNDC1	108.981	0.0280332	0.00927262	3.02322	0.002501	0.0751461
ADGRE5	11662.1	-0.0208371	0.00689478	-3.02216	0.00250976	0.0752533
LOX	223872	-0.0204477	0.00677286	-3.01906	0.00253563	0.075909
PTBP1	23746	-0.00760016	0.00251786	-3.0185	0.00254027	0.075928
RP3.469D22.1	3.57422	0.102142	0.0338461	3.01783	0.00254593	0.0759776
ZSCAN31	316.584	0.0348552	0.0115543	3.01665	0.00255589	0.076155
APOBEC3G	777.332	0.0148477	0.0049237	3.01556	0.00256501	0.0761581
BMS1P21	10.0718	0.0373651	0.012398	3.01379	0.00258006	0.0761581
CLYBL	152.383	0.0128842	0.00427453	3.01418	0.00257676	0.0761581
MCM5	4688.41	-0.025322	0.00840015	-3.01447	0.00257432	0.0761581
PRG4	136.769	-0.045677	0.015155	-3.01399	0.00257837	0.0761581
SH3KBP1	12179.7	0.0114016	0.00378102	3.01548	0.00256574	0.0761581
CHDH	1424.5	0.0250968	0.0083287	3.01329	0.00258431	0.0761648
PHACTR1	835.401	0.0217239	0.00721473	3.01105	0.00260348	0.0766108
DAG1	21369.1	-0.00833005	0.00276845	-3.00892	0.00262177	0.0767921
FLT1	1362.09	-0.0371591	0.0123469	-3.00958	0.00261606	0.0767921
PAQR4	1309.83	-0.0215214	0.00715253	-3.00892	0.00262176	0.0767921
CFAP20	2523.76	-0.00584726	0.00194379	-3.00818	0.00262821	0.076862
ACTR1A	18825.8	-0.00463255	0.00154088	-3.00644	0.00264325	0.0769306
C19orf47	1103.43	-0.0065968	0.00219491	-3.0055	0.00265141	0.0769306
CACHD1	3368.92	0.0145309	0.00483561	3.00498	0.00265595	0.0769306
CRB1	23.7685	0.0190146	0.00632438	3.00656	0.00264224	0.0769306
FBXW9	663.979	-0.0110339	0.00366951	-3.00691	0.00263919	0.0769306
P4HB	154864	-0.00763192	0.00253954	-3.00524	0.00265372	0.0769306
ZNF668	2479.98	-0.00696662	0.00231862	-3.00464	0.00265893	0.0769306
TENM3	3428.95	-0.0260173	0.00866079	-3.00403	0.00266426	0.0769674
POR	7465.09	0.0111675	0.00372067	3.00148	0.00268667	0.0773794
SMCO4	700.573	-0.0157164	0.00523577	-3.00173	0.00268449	0.0773794
CRLF1	5355.98	-0.0411221	0.0137034	-3.00088	0.00269203	0.0774162
ALPL	1503.75	-0.0474986	0.0158359	-2.99943	0.00270486	0.0775501
MET	4486.07	-0.0235492	0.00785045	-2.99973	0.00270219	0.0775501
INTS8	4339.75	0.00474749	0.0015832	2.99867	0.00271165	0.0776276
ALDOA	87090.1	-0.00995622	0.00332136	-2.99764	0.00272083	0.0777731
ALDH3A2	10552.9	0.0177978	0.00593913	2.9967	0.00272915	0.0778936
POLD2	7119.37	-0.0080239	0.0026785	-2.99567	0.00273839	0.07804
VARS	9184.48	-0.0101819	0.00339959	-2.99503	0.00274413	0.0780865
SF3A2	4235.95	-0.00685118	0.00228853	-2.9937	0.00275613	0.0783104
FLNB	42408.8	-0.017212	0.00575681	-2.98985	0.00279115	0.0791868
GS1.259H13.2	86.095	0.0176155	0.00589285	2.9893	0.00279614	0.0792101
ZNF598	4914.33	-0.00891209	0.00298294	-2.98769	0.00281095	0.0795109
DCN	1.29724e+06	0.0230991	0.00773484	2.98638	0.00282303	0.0795806
KIAA1324L	9288.95	0.0278616	0.00932992	2.98627	0.00282408	0.0795806
SPATS2L	11528.1	-0.00871261	0.00291776	-2.98606	0.00282599	0.0795806
JMJD8	6769.22	-0.00641854	0.00215039	-2.98483	0.00283735	0.0797822
CASQ1	18.136	-0.0585501	0.0196235	-2.98367	0.00284812	0.0799664
OSR1	8879.18	0.0275637	0.00924002	2.98308	0.00285363	0.0800028
FAM167A	301.578	-0.0368509	0.0123576	-2.98205	0.00286323	0.0801535
HEXB	31625.9	0.0110739	0.00371466	2.98113	0.00287187	0.080277
DPF1	162.641	-0.0235273	0.0078977	-2.97901	0.00289185	0.0805981
TUBA1B	136159	-0.0196757	0.00660415	-2.97929	0.00288919	0.0805981
LONP1	8793.66	-0.0141793	0.00476142	-2.97796	0.00290177	0.0807561
CBSL	819.082	-0.0348478	0.0117139	-2.97491	0.00293072	0.0809679
CHRNA7	56.9858	0.013427	0.00451274	2.97536	0.00292649	0.0809679
DHRS3	5346.18	-0.0214624	0.00721281	-2.97559	0.00292423	0.0809679
GAP43	203.377	-0.0373446	0.0125515	-2.97531	0.00292696	0.0809679
HCK	532.892	-0.0631463	0.021217	-2.97621	0.00291832	0.0809679
PIEZO1	38651	-0.0141469	0.00475769	-2.97348	0.00294439	0.0812276
PLS3	51526.5	-0.010841	0.00364732	-2.97232	0.00295561	0.0814187
AIMP2	1980.51	-0.0113747	0.00382906	-2.97063	0.00297188	0.0815119
OR1H1P	78.8628	0.0323322	0.0108819	2.9712	0.00296635	0.0815119
PLXNA1	26520.1	-0.00781746	0.0026314	-2.97084	0.00296985	0.0815119
NPAS1	780.192	-0.0421318	0.0141942	-2.96825	0.00299504	0.0820286
SPATA24	135.499	0.0108524	0.00365747	2.96718	0.00300547	0.0820814
TRIM28	20681.4	-0.00752722	0.00253684	-2.96716	0.00300561	0.0820814
MYL9	93969.3	-0.0229554	0.00773824	-2.96649	0.0030122	0.0821431
SNAPC2	2379.78	-0.00905239	0.00305306	-2.96502	0.00302662	0.0824179
BTBD6	5735.77	-0.00640122	0.00216086	-2.96235	0.00305298	0.0830165
KRT18	75.6551	-0.0685927	0.0231824	-2.95882	0.00308818	0.0838535
CKS1BP1	9.61649	0.0327858	0.0110853	2.95759	0.00310055	0.0839241
LMF2	11003.6	-0.00933561	0.00315654	-2.95755	0.00310099	0.0839241
MALL	1945.3	-0.0310045	0.0104858	-2.9568	0.00310846	0.0839241
NDST1	47171.6	-0.0123656	0.00418205	-2.95682	0.00310825	0.0839241
SGCG	771.031	-0.0354719	0.012003	-2.95524	0.00312423	0.0842298
LASP1	58369	-0.0111524	0.00377495	-2.95431	0.00313365	0.084364
ARHGAP9	7.63743	-0.0641206	0.0217401	-2.94942	0.00318374	0.0845174
CCDC167	770.226	-0.00940007	0.0031867	-2.94978	0.00318	0.0845174
CHAC1	917.214	-0.04464	0.0151393	-2.94863	0.00319186	0.0845174
COLGALT2	388.965	-0.0260466	0.0088196	-2.95326	0.00314436	0.0845174
DHFR2	1213.16	0.0103975	0.0035212	2.95285	0.00314859	0.0845174
EFEMP2	41713.1	-0.00918647	0.00311539	-2.94874	0.00319068	0.0845174
FSCN2	78.2447	-0.0250241	0.00847954	-2.95112	0.00316626	0.0845174
MDH2	14430.5	-0.00781375	0.00265004	-2.94854	0.00319278	0.0845174
MED16	5555.28	-0.00688646	0.00233356	-2.95106	0.0031669	0.0845174
PIH1D2	152.259	0.00961543	0.0032584	2.95097	0.00316781	0.0845174
RUSC2	9491.8	-0.0129865	0.00439933	-2.95194	0.00315783	0.0845174
SUSD3	34.8262	-0.0571984	0.0193874	-2.95028	0.00317482	0.0845174
MIOX	11.9625	-0.0517124	0.0175462	-2.94722	0.00320647	0.0847615
CASZ1	111.933	-0.0515935	0.0175085	-2.94676	0.00321119	0.0847682
DCP1B	1933.99	0.0068804	0.00233692	2.94421	0.00323776	0.0849967
ITGB1	370733	-0.00986098	0.00334887	-2.94457	0.00323407	0.0849967
MED15	11185.1	-0.00656089	0.002228	-2.94474	0.00323222	0.0849967
NEFM	1269.75	-0.0563013	0.0191184	-2.94488	0.00323081	0.0849967
EGLN3	81.7135	-0.0434558	0.0147635	-2.94346	0.00324561	0.0850853
TRIM38	5054.86	0.00894975	0.0030419	2.94215	0.00325937	0.0853281
ANKRD1	3239.95	-0.0731831	0.0248842	-2.94095	0.00327205	0.0855419
IK	11121.9	0.00386782	0.00131556	2.94005	0.00328154	0.0856721
RNF144A	2954.04	0.0195596	0.00665704	2.93819	0.00330134	0.0860706
SSC5D	11025.7	-0.0224231	0.00763275	-2.93776	0.00330598	0.0860733
ZNF221	297.83	0.0105135	0.00357945	2.93718	0.00331213	0.0861153
RGS4	2327.19	-0.0332003	0.0113063	-2.93644	0.00332002	0.0862024
CITED2	35615.6	-0.0173921	0.00592548	-2.93514	0.00333396	0.0864461
NKD2	47.6862	-0.0803977	0.027401	-2.93412	0.00334499	0.0866139
SPARCL1	58.8926	-0.0702415	0.0239594	-2.93169	0.00337127	0.0871753
SERPINH1	71311.4	-0.0173816	0.00593243	-2.92992	0.00339045	0.087552
AUH	1337.49	0.0113541	0.00387674	2.92877	0.00340306	0.0875721
HSPB7	28107.5	-0.0374272	0.0127788	-2.92886	0.0034021	0.0875721
MB21D2	662.979	-0.014561	0.00497204	-2.92859	0.00340507	0.0875721
DNAAF5	3386.64	-0.00551878	0.00188495	-2.92781	0.00341361	0.087673
CLEC1B	14.6165	0.044434	0.0151885	2.9255	0.00343899	0.0880864
KRT16	17.1598	-0.0673735	0.0230291	-2.92558	0.00343815	0.0880864
GNB1	54094.8	-0.00631418	0.00215869	-2.92501	0.00344445	0.0881073
RPRML	8.53002	-0.0922011	0.0315287	-2.92436	0.00345169	0.0881738
AC244216.2	9.45586	0.0191115	0.00654267	2.92105	0.00348848	0.0882522
AC244216.3	9.45586	0.0191115	0.00654267	2.92105	0.00348848	0.0882522
AC245034.2	9.45586	0.0191115	0.00654267	2.92105	0.00348848	0.0882522
GRB7	11.7343	-0.037139	0.0127049	-2.92321	0.00346446	0.0882522
HEY1	69.0542	-0.0563483	0.0192808	-2.9225	0.00347229	0.0882522
NUDT7	449.258	0.0172294	0.0058982	2.92112	0.00348773	0.0882522
RARRES1	139.487	-0.0246073	0.00842567	-2.92052	0.00349448	0.0882522
TREH	20.3087	-0.0601913	0.0206111	-2.92033	0.00349661	0.0882522
ZCCHC6	5298.32	0.0082332	0.00281913	2.92047	0.00349501	0.0882522
YBX1P1	43.2865	-0.0193393	0.00662334	-2.91987	0.00350181	0.0882661
MCRS1	4442.45	-0.00717348	0.00245764	-2.91885	0.00351322	0.0884363
NECTIN4	42.2921	-0.0344327	0.0118055	-2.91667	0.00353792	0.08894
CORIN	697.91	-0.0474683	0.0162786	-2.91599	0.0035456	0.0889977
ROBO4	163.034	-0.0306363	0.0105076	-2.91564	0.00354959	0.0889977
CH507.9B2.5	1793.27	-0.022724	0.00779499	-2.91521	0.00355454	0.0890041
SEC24D	23310.5	-0.00991724	0.00340332	-2.91399	0.00356841	0.0892337
MAFK	3896.09	-0.0157391	0.00540427	-2.91235	0.00358725	0.0895868
FN1	4.70605e+06	-0.0164751	0.0056597	-2.91095	0.00360336	0.089871
IL10	5.38125	0.0457895	0.0157382	2.90944	0.00362074	0.090186
PCED1A	3339.48	0.0152114	0.00523065	2.90813	0.00363595	0.0904461
DES	13636.9	-0.0747503	0.0257199	-2.90632	0.00365702	0.0908512
CDK7	3306.33	-0.0114912	0.0039561	-2.90467	0.00367638	0.0912127
GARNL3	197.538	0.0193075	0.00664999	2.90339	0.00369149	0.0914681
TDRD6	37.0822	0.030431	0.0104831	2.90287	0.00369756	0.091499
ARHGDIB	395.502	-0.0273918	0.00944276	-2.90082	0.00372187	0.0915235
GJB2	28.4954	-0.0582598	0.0200829	-2.90096	0.00372019	0.0915235
RP11.548K23.11	53.7258	-0.0459327	0.0158273	-2.90211	0.00370655	0.0915235
STK25	10586.7	-0.00677587	0.00233496	-2.90192	0.00370884	0.0915235
TSPAN5	9862.47	0.0134089	0.00462255	2.90075	0.00372266	0.0915235
CTIF	12371.8	-0.0122637	0.00422991	-2.89928	0.00374024	0.0917179
HAS1	144.024	-0.0661911	0.0228292	-2.89941	0.00373867	0.0917179
ANOS1	27.3051	-0.0724732	0.0250089	-2.8979	0.00375676	0.0918856
EBPL	1468.07	0.00907632	0.00313185	2.89807	0.0037547	0.0918856
VSTM1	3.41182	0.0407928	0.0140838	2.89645	0.00377416	0.0921926
GNAS	109877	-0.00528432	0.00182509	-2.89538	0.00378701	0.092197
NPHP4	1696.59	-0.00716749	0.00247563	-2.89522	0.00378892	0.092197
TIMP3	317605	-0.0298827	0.0103192	-2.89582	0.00378163	0.092197
COLGALT1	18460.7	-0.00979053	0.00338303	-2.89401	0.00380355	0.0923557
EVA1A	2723.69	-0.0169853	0.00587022	-2.89348	0.00381004	0.0923557
PCTP	1187.29	0.00542816	0.00187589	2.89364	0.00380801	0.0923557
AC007881.4	197.991	-0.00965662	0.00333908	-2.892	0.003828	0.0926727
KRT15	23.3575	-0.0505667	0.0174979	-2.88987	0.00385398	0.0931284
KRT33B	8.20179	-0.0625753	0.0216579	-2.88926	0.00386154	0.0931284
SKIV2L	5254.38	-0.00672467	0.00232744	-2.8893	0.00386099	0.0931284
TNS1	46092.4	-0.0152429	0.00527689	-2.88861	0.00386946	0.0932009
CIR1	3763.87	0.00548237	0.00189974	2.88585	0.0039036	0.0936667
DVL3	12074.2	-0.0120921	0.00418957	-2.88623	0.00389887	0.0936667
TRIM22	17419.6	0.0125559	0.0043499	2.88647	0.00389588	0.0936667
NDRG3	6038.33	0.0068184	0.00236319	2.88526	0.00391097	0.0937249
CD24	110.536	-0.0453243	0.0157199	-2.88325	0.003936	0.094206
PLEC	97744.6	-0.01537	0.0053329	-2.8821	0.0039503	0.0943104
SBF1	16060.2	-0.0102374	0.00355203	-2.88214	0.00394989	0.0943104
DAGLA	1036.47	-0.00817013	0.00283607	-2.88079	0.0039668	0.0943636
EVC	13699.3	0.00778579	0.00270207	2.88142	0.0039589	0.0943636
SQRDL	8947.8	0.0174033	0.00604127	2.88074	0.00396745	0.0943636
DNAH5	297.636	-0.015936	0.00553302	-2.88016	0.00397469	0.0944175
MED25	3612.26	-0.0050329	0.00174771	-2.87971	0.00398041	0.0944351
ASPN	1198.28	-0.0412029	0.0143155	-2.8782	0.00399947	0.094769
CRYZ	3973.89	0.014827	0.00515726	2.87498	0.00404051	0.095503
PXMP2	633.938	-0.00696212	0.00242155	-2.87507	0.00403932	0.095503
OLFM2	8078.28	-0.0385823	0.0134248	-2.87395	0.00405368	0.095695
COL10A1	513.76	-0.0412785	0.014381	-2.87035	0.0041002	0.0960924
FAM43B	112.811	-0.0332445	0.0115819	-2.87038	0.00409984	0.0960924
GPR17	73.5467	-0.0345992	0.0120515	-2.87094	0.00409249	0.0960924
RALY	10565.7	-0.00535257	0.00186481	-2.8703	0.00410089	0.0960924
RP11.364B6.2	4.05323	-0.057301	0.0199631	-2.87035	0.00410015	0.0960924
TBC1D2	1958.58	-0.0168555	0.00587039	-2.87127	0.00408831	0.0960924
MBD3	9729.96	-0.00699584	0.00243788	-2.86964	0.0041094	0.0961731
ADRA1D	370.753	-0.0316662	0.0110472	-2.86646	0.00415097	0.0963845
DNAJC7	7555.7	0.00449594	0.00156923	2.86507	0.00416922	0.0963845
FAM234A	12557.1	-0.00781383	0.00272601	-2.8664	0.00415169	0.0963845
MMP3	35502	0.0468516	0.0163442	2.86656	0.00414954	0.0963845
NR2F1	2601.63	-0.0188394	0.006569	-2.86793	0.00413173	0.0963845
PGA5	68.6618	0.0299317	0.0104345	2.86852	0.00412396	0.0963845
S100A16	15339.3	-0.0134218	0.00468293	-2.8661	0.0041556	0.0963845
SLC25A27	399.052	0.0190157	0.0066341	2.86635	0.00415231	0.0963845
SLC4A4	1183.81	-0.0220621	0.0076995	-2.86539	0.00416494	0.0963845
TARSL2	1384.64	0.00782937	0.00273249	2.86529	0.00416632	0.0963845
AKR1C1	26502.8	0.026823	0.00936628	2.86378	0.00418613	0.0966351
RPL10P9	583.353	-0.0574754	0.0200773	-2.8627	0.00420042	0.0966351
SERPINE2	693713	-0.0203064	0.00709258	-2.86304	0.00419592	0.0966351
SLC38A10	16132.5	-0.00724239	0.00252949	-2.86318	0.00419418	0.0966351
RP11.432B6.3	380.412	-0.0209264	0.0073114	-2.86216	0.00420758	0.0966827
FGF7P5	7.74742	-0.0592591	0.0207176	-2.86033	0.00423207	0.0970105
MYH9	181959	-0.0173968	0.00608138	-2.86067	0.0042275	0.0970105
PKMYT1	1359.7	-0.0303666	0.0106191	-2.85961	0.00424157	0.097111
RP11.77K12.1	384.713	0.00797994	0.00279096	2.85921	0.00424697	0.0971175
COL26A1	32.0848	-0.0700985	0.0245296	-2.85771	0.00426716	0.0974618
SORT1	9321.53	-0.0191182	0.0066932	-2.85636	0.00428535	0.0976421
ZNF112	627.639	0.0060776	0.00212756	2.85661	0.00428196	0.0976421
C21orf91	2420.17	0.013768	0.00482185	2.85535	0.00429901	0.0977875
PIGS	5489.76	-0.008624	0.00302075	-2.85492	0.00430481	0.0977875
ZNF514	1199.59	0.00738384	0.00258652	2.85474	0.00430719	0.0977875
ADAMTS7P3	48.2841	-0.0769553	0.0269807	-2.85223	0.0043413	0.0982122
AIM2	20.798	0.0460337	0.0161385	2.85241	0.0043389	0.0982122
RAVER1	4194.89	-0.00798881	0.0028009	-2.85223	0.00434141	0.0982122
FAP	47794.9	0.0125225	0.00439615	2.84852	0.00439224	0.0986259
MCM2	4417.47	-0.0203175	0.00713013	-2.84953	0.00437842	0.0986259
MSNP1	4.24186	-0.0413099	0.0145012	-2.84872	0.0043896	0.0986259
PEAR1	1595.31	-0.0412859	0.0144866	-2.84994	0.00437275	0.0986259
RAP1GAP	49.8367	-0.0401352	0.0140912	-2.84825	0.00439607	0.0986259
RP11.36C20.1	22.6477	-0.0186142	0.00653298	-2.84926	0.00438207	0.0986259
ZNF226	1451.6	0.00705419	0.00247618	2.84882	0.0043882	0.0986259
EZR	7599.42	-0.0177106	0.00621926	-2.8477	0.0044036	0.098678
SLCO3A1	2725.4	0.0105655	0.00371166	2.84657	0.00441926	0.0987958
USP2	150.39	-0.0189196	0.0066456	-2.84694	0.00441422	0.0987958
RP11.599B13.6	401.382	-0.015275	0.00536942	-2.84481	0.00444373	0.0992259
MEIS2	5231.04	-0.0111081	0.00390607	-2.84382	0.00445767	0.0994201
SAP30L	7128.06	0.00505865	0.00177973	2.84237	0.00447797	0.0997557
ARHGAP1	20948.6	-0.00941689	0.0033177	-2.83838	0.00453436	0.100893
HERC5	321.971	0.0205092	0.00722794	2.83749	0.00454698	0.101056
PXK	13055.3	0.0132896	0.00468788	2.83489	0.0045842	0.101764
ADAMTS7	8201.59	-0.0239594	0.00845407	-2.83406	0.00459606	0.101789
NPR3	6314.44	-0.0289504	0.0102151	-2.83407	0.0045959	0.101789
RP11.1223D19.2	141.208	-0.0317823	0.0112302	-2.83007	0.00465376	0.102827
TMEM120A	3633.25	0.00945313	0.00334017	2.83013	0.00465286	0.102827
ACADSB	2693.6	0.0072706	0.00257035	2.82864	0.00467457	0.103167
MYL12A	46629.3	-0.0115661	0.00409301	-2.82582	0.00471596	0.103959
LINC00959	314.311	0.00906621	0.00320924	2.82504	0.0047275	0.104093
AHCYP7	3.34053	0.0988565	0.0349978	2.82465	0.0047332	0.104097
FAM134B	2269.74	0.0307285	0.0108858	2.8228	0.00476057	0.10445
MIER2	2263.3	-0.00762575	0.00270113	-2.82317	0.0047551	0.10445
NDUFS6	2743.93	-0.00851989	0.00301861	-2.82245	0.00476575	0.10445
MTHFD1L	12538.7	-0.00930167	0.0032965	-2.82168	0.00477728	0.104462
YWHAH	17087	-0.0129624	0.00459357	-2.82186	0.00477464	0.104462
ACOT4	159.39	-0.0184084	0.00652751	-2.82013	0.00480041	0.104847
COASY	4834.36	-0.00547177	0.00194094	-2.81913	0.00481545	0.105054
ABHD2	16039.4	-0.0121556	0.00431774	-2.81528	0.00487355	0.105624
AC008280.3	11.9161	0.0182668	0.00648697	2.81593	0.00486366	0.105624
NPTX2	601.198	0.0591471	0.0210101	2.81518	0.00487498	0.105624
PSMF1	9006.79	-0.00657317	0.00233401	-2.81625	0.00485872	0.105624
SNCG	283.721	-0.0282177	0.0100189	-2.81645	0.0048557	0.105624
TMEM11	2705.77	-0.00771582	0.00274057	-2.81541	0.00487158	0.105624
NKIRAS2	4052.94	-0.0122797	0.00436308	-2.81447	0.00488583	0.105739
RNF146	4962.38	0.00851014	0.00302425	2.81397	0.00489343	0.105783
CHRNA9	38.284	-0.0451856	0.0160639	-2.81286	0.00491028	0.10594
MYLK4	174.611	0.00998076	0.00354839	2.81276	0.00491188	0.10594
AKR1B15	172.041	0.0097143	0.0034545	2.81207	0.00492235	0.106046
ADCY7	10234.3	-0.0145237	0.00517031	-2.80907	0.00496856	0.106846
CCDC88B	104.542	0.0181833	0.00647426	2.80856	0.00497638	0.106846
SH3GL1	17049	-0.00758103	0.00269914	-2.80868	0.00497446	0.106846
ARMC6	3138.86	-0.00877174	0.00312436	-2.80753	0.00499228	0.107066
P2RX5	43.5697	-0.0512279	0.0182502	-2.80697	0.00500092	0.107109
PDPN	12577.4	0.0263302	0.00938127	2.80667	0.00500557	0.107109
ARHGEF19	648.316	-0.0196933	0.00701975	-2.80541	0.00502528	0.107109
C9orf69	6640.12	-0.00611978	0.00218145	-2.80537	0.00502583	0.107109
CASP10	984.518	0.0206144	0.00734856	2.80522	0.00502815	0.107109
GGCX	7192.64	-0.00711309	0.00253493	-2.80603	0.00501554	0.107109
CLUL1	22.9578	0.0215704	0.00769308	2.80388	0.00504923	0.107438
HDAC8	1377.98	0.00461069	0.00164534	2.80228	0.00507431	0.107543
STOM	39565.8	0.0128152	0.00457228	2.8028	0.00506611	0.107543
U2AF2	14366	-0.0065148	0.00232495	-2.80212	0.00507683	0.107543
WDR41	6098.55	-0.00861733	0.00307522	-2.80218	0.00507585	0.107543
PTGER1	34.2101	-0.0319756	0.0114144	-2.80135	0.00508888	0.107678
MYH11	11704.6	-0.0699711	0.0249815	-2.80092	0.00509579	0.107704
SLC35A2	2755.41	-0.00818777	0.00292517	-2.79907	0.00512498	0.1082
MSRB3	21811.4	-0.0133854	0.00478281	-2.79865	0.00513165	0.108221
KCNA1	60.6033	-0.064561	0.0230722	-2.79821	0.00513859	0.108247
GPR157	465.369	-0.0218327	0.00780503	-2.79727	0.0051537	0.108325
TLDC1	3735.19	-0.00856862	0.00306284	-2.79761	0.00514826	0.108325
P3H4	5249.43	-0.0166133	0.0059439	-2.79501	0.00518983	0.108964
NT5DC2	9469.66	-0.00954057	0.00341606	-2.79286	0.00522446	0.109448
PDLIM3	591.873	-0.0604525	0.0216448	-2.79293	0.00522332	0.109448
CASKIN2	2065.67	-0.00883502	0.00316496	-2.79151	0.00524631	0.109664
METTL13	5251.05	0.006141	0.00219982	2.79159	0.00524504	0.109664
SMARCA2	21627	0.0102327	0.00366774	2.78991	0.00527225	0.110085
GLRB	1872.65	0.0105062	0.00377038	2.7865	0.00532814	0.110688
NGFR	249.711	-0.0657397	0.0235842	-2.78745	0.00531244	0.110688
NUDT9	3356.3	0.004728	0.00169672	2.78656	0.00532714	0.110688
PIM3	2666.05	0.0147501	0.00529368	2.78636	0.00533029	0.110688
RASSF1	4640.28	-0.00824354	0.00295767	-2.78717	0.00531704	0.110688
CDC42EP1	8090.75	-0.012328	0.00442607	-2.78531	0.00534766	0.110741
FSTL1	374350	-0.0143267	0.00514321	-2.78556	0.00534349	0.110741
LSM4	4165.8	-0.00960928	0.00345019	-2.78515	0.00535034	0.110741
CTRL	33.7635	-0.037326	0.0134043	-2.78463	0.00535891	0.110798
ARAF	4825.9	-0.00481862	0.00173077	-2.78408	0.0053679	0.110863
CCND3	4696.32	-0.0101668	0.00365505	-2.78156	0.00540977	0.111385
PANO1	80.252	-0.0102962	0.00370095	-2.78204	0.00540179	0.111385
PITPNM3	693.985	-0.0367735	0.0132207	-2.7815	0.00541078	0.111385
ALG1L6P	48.6481	-0.0148685	0.0053522	-2.77801	0.00546921	0.112101
CTSC	12312.6	0.0242886	0.00874111	2.77867	0.00545823	0.112101
NACC1	7276.19	-0.0100759	0.00362692	-2.7781	0.00546784	0.112101
SORCS2	2105.92	-0.0257589	0.00927028	-2.77866	0.00545841	0.112101
CC2D2B	46.2453	0.00742655	0.00267368	2.77766	0.00547527	0.112104
TMEM59L	211.935	-0.040746	0.0146742	-2.77671	0.00549113	0.112308
BCL2L14	6.09137	0.0242609	0.00874092	2.77555	0.00551081	0.112453
NR2C2AP	802.63	-0.0114145	0.00411298	-2.77524	0.00551601	0.112453
SCAMP2	8165.55	-0.00626744	0.00225811	-2.77552	0.00551131	0.112453
PTGES3P1	47.9549	0.0140633	0.00506968	2.774	0.00553725	0.112765
LRRC8A	12645.4	-0.00948399	0.0034202	-2.77293	0.00555536	0.113012
RP11.330H6.5	22.1562	-0.0255047	0.00920122	-2.77189	0.00557326	0.113178
ZNF525	457.447	0.0100002	0.0036079	2.77176	0.00557542	0.113178
TCEAL7	1323.17	0.0179166	0.00646501	2.77132	0.00558298	0.11321
FMN2	7610.6	-0.0190977	0.006893	-2.77059	0.0055955	0.113343
CSK	4827.45	-0.00748327	0.00270187	-2.76966	0.00561141	0.113544
A2M	10808.7	-0.0509972	0.0184247	-2.76788	0.0056423	0.113713
AARD	204.966	-0.0414909	0.0149918	-2.76757	0.00564751	0.113713
ADAM19	5145.48	-0.0379475	0.0137129	-2.76728	0.00565259	0.113713
ALDH4A1	2046.74	-0.0114151	0.0041232	-2.7685	0.00563141	0.113713
COIL	1716.24	0.00395377	0.00142821	2.76833	0.00563441	0.113713
NGEF	893.746	-0.044878	0.0162205	-2.76676	0.0056617	0.113713
RPL26L1	2223.84	-0.0090883	0.00328473	-2.76684	0.00566032	0.113713
ATAD3A	3459.66	-0.0119356	0.00431558	-2.76569	0.00568021	0.113964
MMP28	10.2545	-0.0865648	0.0313039	-2.7653	0.00568699	0.11398
COL12A1	323519	-0.021407	0.00774319	-2.76462	0.00569886	0.114094
INHBE	131.133	-0.0628992	0.0227548	-2.76421	0.00570607	0.114094
ZNF624	715.116	0.00710999	0.00257241	2.76394	0.00571072	0.114094
YBEY	827.869	0.0095262	0.00344723	2.76344	0.00571963	0.114152
PRELID1	7547.58	-0.00696363	0.00252036	-2.76295	0.00572824	0.114204
ALDH1B1	11365.7	-0.023395	0.00847408	-2.76077	0.00576655	0.114571
CILP2	1326.49	-0.0652122	0.0236226	-2.76059	0.00576975	0.114571
GABRA5	12.2219	-0.0675756	0.0244781	-2.76066	0.00576853	0.114571
ITGA3	10895.5	-0.036206	0.0131156	-2.76053	0.0057708	0.114571
ADGB	42.8306	0.0264762	0.00959471	2.75946	0.00578974	0.114827
NUTF2	7172.08	-0.00601737	0.00218093	-2.75909	0.00579629	0.114837
RASSF6	10.7121	0.0192456	0.00698093	2.75688	0.00583549	0.115493
AC002985.3	97.6729	-0.0197408	0.00716369	-2.75567	0.00585724	0.115628
CENPB	11368	-0.00704952	0.00255868	-2.75514	0.00586669	0.115628
TSLP	105.495	0.0268693	0.00975233	2.75517	0.0058662	0.115628
ZNF75D	1769.15	0.00927341	0.00336508	2.75578	0.00585531	0.115628
PTPRJ	2394.26	-0.0197929	0.0071854	-2.75459	0.00587648	0.115701
STRN4	8647.49	-0.00669605	0.00243125	-2.75416	0.00588431	0.115735
CEPT1	3652.26	0.00446718	0.00162224	2.75372	0.00589228	0.115772
SDHA	12687.3	0.00624501	0.00226866	2.75272	0.00591016	0.116003
ZNF560	72.6242	-0.0276866	0.0100596	-2.75226	0.00591857	0.116048
RP11.486B10.4	4.49858	0.0676063	0.0245741	2.75112	0.00593912	0.116331
NPFFR2	3.60127	0.0437144	0.0158959	2.75004	0.00595884	0.116597
IFI16	31112.3	0.0157471	0.00572762	2.74933	0.00597166	0.116727
CASP1	1301.67	0.0233634	0.00850182	2.74805	0.00599513	0.116763
CYS1	855.861	-0.0193105	0.007027	-2.74804	0.00599534	0.116763
PRNP	44879.8	0.0145207	0.00528392	2.74809	0.00599435	0.116763
PTPRA	14056.9	0.00810745	0.00295043	2.74789	0.00599809	0.116763
CADPS	703.985	-0.0299562	0.0109046	-2.74712	0.00601211	0.116863
LYVE1	13.023	-0.074453	0.027108	-2.74653	0.00602294	0.116863
MAP7	1685.17	0.0235443	0.00857232	2.74655	0.00602252	0.116863
OSBPL3	13906.6	0.0105932	0.00385732	2.74626	0.00602787	0.116863
KCNA4	333.806	-0.0487012	0.0177371	-2.74572	0.00603774	0.116935
SLC5A10	3.24657	-0.0500349	0.0182294	-2.74474	0.00605579	0.117165
ITPRIP	5809.74	-0.0141379	0.0051527	-2.74378	0.00607354	0.117389
ADAM33	23948.7	0.0163664	0.00596916	2.74182	0.00611	0.11748
AMOTL2	26271.9	-0.0149986	0.00547091	-2.74153	0.0061154	0.11748
PARP9	6742.09	0.0130846	0.00477174	2.7421	0.00610473	0.11748
PCDHGB5	3575.73	-0.0189856	0.0069225	-2.7426	0.00609556	0.11748
RASD1	867.084	0.0227895	0.00831225	2.74168	0.00611255	0.11748
TMEM139	9.37984	-0.0504749	0.0184105	-2.74163	0.00611343	0.11748
PAQR7	2447.08	-0.00787147	0.00287237	-2.74041	0.00613622	0.117715
PITPNM2	2180.15	-0.011641	0.00424821	-2.74021	0.00614005	0.117715
LRRC71	8.62781	-0.0526906	0.0192315	-2.7398	0.00614759	0.117741
INTS10	5154.24	0.0059812	0.00218424	2.73835	0.0061749	0.118026
SCG3	25.0462	0.00931778	0.00340266	2.73838	0.0061742	0.118026
ADAMTS6	1737.58	-0.0221305	0.00808362	-2.7377	0.00618713	0.118073
DNAJC8	11786.5	0.00630094	0.00230223	2.73689	0.00620229	0.118073
KRT4	11.5749	-0.0999765	0.0365272	-2.73704	0.00619945	0.118073
SUN2	15775.2	-0.0083232	0.00304144	-2.7366	0.00620775	0.118073
TRIB2	5053.93	-0.0232661	0.00850195	-2.73656	0.00620846	0.118073
ID4	3199.77	-0.042532	0.0155487	-2.73541	0.00623021	0.118137
SCRIB	6827.56	-0.0078603	0.00287309	-2.73583	0.00622233	0.118137
SLC27A4	3984.06	-0.00798752	0.00292006	-2.7354	0.00623049	0.118137
SRSF9P1	10.0263	-0.0264506	0.00967436	-2.73409	0.00625523	0.118487
FNTB	2115.61	-0.00952293	0.00348382	-2.73348	0.00626691	0.11859
GTF2IP12	326.167	0.0102017	0.00373266	2.73309	0.00627427	0.118611
SLPI	5.59007	-0.0644304	0.0235817	-2.73222	0.00629095	0.118808
ANKDD1A	818.15	0.010175	0.00372658	2.73038	0.00632618	0.118821
BAMBI	1134.45	-0.0333482	0.0122154	-2.73001	0.00633333	0.118821
CCDC85C	1335.61	-0.0283029	0.0103703	-2.72923	0.0063483	0.118821
DCTPP1	1743.52	-0.00745439	0.00273195	-2.72859	0.0063605	0.118821
DENND1B	1454.87	-0.0100716	0.00369108	-2.72865	0.00635948	0.118821
GBP2	6126.58	0.0135111	0.00494981	2.72963	0.00634056	0.118821
H2AFY	10204.1	-0.00644466	0.0023593	-2.73159	0.00630288	0.118821
HSPA1L	248.835	0.00876261	0.00320837	2.73117	0.00631091	0.118821
MCOLN3	301.245	0.029185	0.0106907	2.72994	0.00633466	0.118821
OGG1	2167.13	-0.00512369	0.00187749	-2.72901	0.00635256	0.118821
SEL1L2	37.7242	-0.0535165	0.0196104	-2.72898	0.00635303	0.118821
THBS4	10260.1	0.0413343	0.0151577	2.72695	0.00639231	0.119215
TMSB10	74563.6	-0.00799305	0.00293124	-2.72685	0.00639416	0.119215
CEBPG	3267.72	-0.0149219	0.00547358	-2.72617	0.00640731	0.119343
E2F1	1699.91	-0.0239022	0.00877724	-2.7232	0.00646521	0.119834
EMD	4862.27	-0.00522549	0.00191886	-2.72323	0.0064648	0.119834
HCG4P3	37.1515	0.0192199	0.0070564	2.72375	0.00645447	0.119834
PMPCB	6342.39	0.00470909	0.0017291	2.72344	0.00646055	0.119834
TRAM1L1	463.6	0.00845251	0.00310327	2.72375	0.0064546	0.119834
KHSRPP1	4.66586	-0.0549126	0.0201743	-2.72191	0.00649053	0.120186
ADH6	79.8508	0.0145392	0.00534321	2.72106	0.00650723	0.120374
CACNA2D4	152.433	0.0163993	0.00602971	2.71975	0.00653316	0.120374
CTSH	531.581	0.0279743	0.0102891	2.71882	0.00655145	0.120374
DTL	2229.7	-0.0324103	0.0119147	-2.7202	0.00652432	0.120374
LMCD1	10730.6	-0.0174879	0.00642859	-2.72033	0.00652161	0.120374
MITD1	1631.03	0.00740129	0.00272096	2.7201	0.00652623	0.120374
NKX3.2	32.9525	-0.050839	0.0186984	-2.7189	0.00655004	0.120374
TMEM241	927.365	-0.00672547	0.00247317	-2.71937	0.00654065	0.120374
ADAMTS4	1403.18	-0.0244284	0.00898623	-2.71842	0.00655945	0.120405
DKK1	27886	-0.0238327	0.00877215	-2.71686	0.00659054	0.120643
ITGB1P1	19928.9	-0.0098515	0.00362542	-2.71734	0.0065809	0.120643
SLU7	6414.41	0.00519636	0.00191267	2.71681	0.00659153	0.120643
KLHDC7B	31.6314	-0.0931057	0.0342769	-2.71628	0.00660203	0.120719
RP11.632C17__A.1	31.4563	-0.0293154	0.0107959	-2.71542	0.0066192	0.1208
SYF2	5126.41	0.00670556	0.00246932	2.71555	0.00661657	0.1208
PUF60	10394.5	-0.00833571	0.00307035	-2.7149	0.00662952	0.120872
PELP1	4347.57	-0.00729885	0.00268891	-2.71443	0.00663903	0.12093
LY75	651.334	0.0249683	0.00919985	2.714	0.00664771	0.120972
ZNF174	1033.6	0.00459806	0.00169482	2.71301	0.00666757	0.121217
EIF4EBP1	2932.52	-0.019964	0.00736004	-2.71248	0.00667821	0.121253
HPSE2	28.0253	0.0316698	0.0116765	2.71227	0.00668235	0.121253
INMT	1098.91	-0.0354516	0.0130756	-2.71128	0.00670235	0.1215
KIAA0930	16098	0.0112791	0.00416144	2.71038	0.00672053	0.121713
NPW	28.3106	-0.0259681	0.00958249	-2.70995	0.00672926	0.121755
CAT	9162.53	0.0106783	0.003941	2.70955	0.00673747	0.121788
FADS1	20994.5	0.0202857	0.00749276	2.70737	0.00678182	0.122473
SAT2	4541.68	0.0113972	0.00421028	2.70699	0.0067896	0.122497
CLN5	5681.89	0.00581454	0.00214867	2.70612	0.00680749	0.122587
DUSP26	6.17532	-0.0756353	0.0279483	-2.70625	0.00680471	0.122587
PITX1	566.561	-0.0475478	0.0175839	-2.70405	0.00685006	0.123236
GJC2	184.623	0.0106632	0.00394527	2.70279	0.00687611	0.123588
BASP1	24144.7	0.0122678	0.00454161	2.7012	0.006909	0.123912
COPS6	8692.37	-0.00652209	0.00241425	-2.70149	0.00690287	0.123912
PTGR2	914.657	0.00855982	0.00316917	2.70097	0.00691376	0.123912
DDX49	2969.02	-0.00798393	0.00295667	-2.70031	0.00692741	0.12404
EIF6	9094.39	-0.00725732	0.00268799	-2.69991	0.00693581	0.124073
CTD.2583A14.10	103.246	-0.0102237	0.00378973	-2.69773	0.00698141	0.124771
SUCLG1	5539.06	0.00468492	0.00173709	2.69699	0.00699699	0.124932
FAM230A	3.67862	0.0738726	0.0274192	2.69419	0.00705589	0.125394
RAB17	45.1167	-0.0252964	0.00938753	-2.69468	0.00704562	0.125394
SKI	17341.5	-0.00933677	0.00346545	-2.69424	0.00705483	0.125394
TNRC18	20907.7	-0.00651771	0.00241901	-2.69437	0.00705221	0.125394
WIPF3	180.822	-0.0438786	0.0162798	-2.69528	0.00703298	0.125394
C12orf75	35312.6	-0.0132888	0.00493789	-2.69118	0.00711989	0.125817
FBXW11P1	20.0692	0.0132259	0.00491479	2.69104	0.00712299	0.125817
ITGB1BP2	160.163	-0.0506256	0.0188138	-2.69087	0.00712654	0.125817
MAP3K11	2793.26	-0.00912609	0.00339249	-2.69008	0.00714345	0.125817
PERP	11382.5	0.0126049	0.00468589	2.68996	0.00714599	0.125817
RAD18	1770.64	-0.0113311	0.00421065	-2.69105	0.00712271	0.125817
STX11	175.949	-0.0207778	0.00771731	-2.69236	0.00709487	0.125817
TBC1D4	3542.54	0.00890106	0.00330685	2.69171	0.00710873	0.125817
TMEM214	13816.7	-0.00736904	0.00273932	-2.6901	0.00714308	0.125817
ZNF846	693.914	0.00940707	0.00349357	2.69268	0.00708796	0.125817
ARHGEF4	1092.63	-0.0152979	0.00568827	-2.68937	0.00715869	0.125924
TUBB2B	473.707	-0.0177559	0.00660314	-2.68901	0.00716633	0.125942
DMRT2	57.1737	0.0339174	0.0126198	2.68762	0.0071963	0.126118
HMGN5	323.847	0.00863789	0.00321363	2.68789	0.00719053	0.126118
PTTG1IP	43075.1	-0.00909496	0.00338353	-2.68801	0.00718792	0.126118
BMP6	1230.91	-0.0320601	0.0119305	-2.68723	0.0072047	0.126149
C19orf33	3.98022	-0.0522928	0.0194664	-2.68632	0.00722448	0.126242
KIF1C	26841.2	-0.00881104	0.00328028	-2.68606	0.00723	0.126242
TUBB4B	30214.4	-0.0133542	0.00497079	-2.68654	0.00721969	0.126242
NUPR2	27.8367	0.0154752	0.00577007	2.68198	0.00731877	0.127675
CDC25A	594.4	-0.0224892	0.00839071	-2.68025	0.00735675	0.128006
GRK2	5737.48	-0.00629342	0.00234773	-2.68065	0.00734802	0.128006
NXPH4	278.239	-0.0186896	0.00697325	-2.68019	0.00735797	0.128006
TAX1BP1	21009.8	0.00466453	0.00174076	2.67959	0.00737125	0.128119
IL1R1	72909.1	0.0185983	0.00694402	2.67832	0.00739917	0.128487
EPGN	27.5071	-0.0734134	0.0274299	-2.6764	0.00744185	0.128874
FEN1	3328.07	-0.0180255	0.00673455	-2.67657	0.007438	0.128874
NOCT	511.018	-0.0143022	0.00534335	-2.67663	0.00743672	0.128874
HTR2B	67.7608	0.0355465	0.0132832	2.67605	0.00744959	0.128891
ALDH1L2	13861.4	-0.0204135	0.00763836	-2.6725	0.0075289	0.129095
ANGPT1	2832.38	-0.0242728	0.00907999	-2.67321	0.00751287	0.129095
ARFRP1	2924.95	-0.00933547	0.00349209	-2.67332	0.00751055	0.129095
CALU	161482	-0.00771491	0.00288534	-2.67383	0.00749905	0.129095
DBI	11610.3	0.0126058	0.00471683	2.67253	0.00752828	0.129095
RP11.618P17.4	151.738	-0.00726151	0.00271539	-2.6742	0.00749071	0.129095
RP13.104F24.3	362.649	0.0214014	0.00800809	2.67247	0.00752941	0.129095
SERPINE1	188647	-0.0318981	0.0119281	-2.67419	0.0074911	0.129095
SRGN	331.238	-0.0354959	0.0132746	-2.67398	0.00749575	0.129095
TMEM52	19.3122	0.0271973	0.010167	2.67506	0.00747156	0.129095
CADM3	7.12933	-0.0579243	0.0216803	-2.67175	0.00754562	0.129204
NTRK3	312.121	-0.047211	0.0176735	-2.67128	0.00755618	0.129204
RP11.397A15.4	28.9007	-0.044817	0.0167768	-2.67137	0.00755421	0.129204
AP1B1	8142.12	-0.00859909	0.00322049	-2.67012	0.00758234	0.129302
C9orf142	1281.61	-0.0099	0.00370756	-2.67022	0.00758016	0.129302
OCLN	338.06	-0.0212562	0.00796012	-2.67034	0.00757743	0.129302
RP11.425L10.1	61.9474	-0.0186434	0.00698565	-2.66882	0.00761188	0.129624
TNFRSF12A	13177.1	-0.0213513	0.00800068	-2.66869	0.00761488	0.129624
CLN8	2948.54	-0.0086901	0.00325742	-2.66779	0.00763523	0.129854
FGFR3	214.914	-0.0354333	0.0132857	-2.66703	0.00765242	0.129928
UBE2SP1	35.5232	-0.0543709	0.0203866	-2.667	0.00765328	0.129928
AIFM1	3102.78	0.00567757	0.00212975	2.66584	0.00767968	0.130259
APOL1	4236.75	0.0197625	0.00741491	2.66524	0.00769332	0.130374
FAM207A	956.465	-0.00846182	0.00317538	-2.66483	0.00770283	0.130419
OR7E47P	6.84658	-0.0528609	0.0198396	-2.66442	0.00771223	0.130462
CDIPT	12607.5	-0.00721301	0.00270835	-2.66325	0.00773892	0.130719
SNW1	6756.02	0.00391445	0.00146986	2.66315	0.0077412	0.130719
BCKDK	5542.04	-0.00736937	0.00276854	-2.66183	0.00777175	0.130724
CELSR2	240.169	-0.0340537	0.0127938	-2.66174	0.00777382	0.130724
NDFIP1	17821	0.00648266	0.00243532	2.66194	0.00776921	0.130724
USP5	10606.3	-0.00663855	0.00249392	-2.66189	0.00777033	0.130724
XPC	10229.5	0.00924066	0.00347178	2.66165	0.00777595	0.130724
CDC6	2431.54	-0.0293889	0.0110464	-2.66048	0.00780295	0.131062
C14orf80	459.217	-0.0158847	0.00597316	-2.65935	0.00782916	0.13127
PFN2	11188.2	-0.00908283	0.00341526	-2.65949	0.00782599	0.13127
PTN	2478.89	0.0209455	0.00787896	2.65841	0.00785098	0.131519
TGM1	70.459	-0.0291118	0.0109561	-2.65713	0.00788087	0.131904
SDHDP6	81.6752	-0.049572	0.0186585	-2.65681	0.00788842	0.131914
C10orf105	344.283	0.0412262	0.015561	2.64932	0.00806529	0.132674
CAV3	8.47305	-0.0658368	0.0248495	-2.64942	0.00806291	0.132674
CCDC124	3873.07	-0.00712941	0.00268864	-2.65168	0.0080093	0.132674
CD300LG	4.80931	-0.0494448	0.0186461	-2.65175	0.00800766	0.132674
FCRLB	315.778	-0.0245269	0.00925128	-2.65118	0.008021	0.132674
FOXD4L1	15.636	0.0132299	0.00499103	2.65073	0.00803183	0.132674
IFNGR1	7998.43	0.00879692	0.00331558	2.65321	0.00797305	0.132674
LAMC3	200.149	0.033995	0.0128102	2.65375	0.00796034	0.132674
LYST	6893.91	0.0135484	0.00511146	2.6506	0.00803492	0.132674
MFSD2B	37.887	-0.0201892	0.00760988	-2.65303	0.00797734	0.132674
PIAS1	4564.56	0.00468525	0.00176779	2.65035	0.00804092	0.132674
PROSER2	208.797	-0.0162332	0.00611527	-2.65453	0.00794183	0.132674
RDH12	8.31445	0.0437692	0.0165126	2.65064	0.00803383	0.132674
RIDA	2906.59	0.0131314	0.00495464	2.65032	0.00804159	0.132674
RP11.505K9.4	112.867	0.00539316	0.0020355	2.64955	0.00805993	0.132674
SH3RF1	6802.04	-0.0154829	0.0058411	-2.65067	0.00803311	0.132674
SIAE	8240.48	0.00915714	0.00345507	2.65035	0.0080409	0.132674
SLC38A5	3962.82	-0.0170461	0.00642343	-2.65373	0.0079607	0.132674
VTN	32.4288	-0.0383463	0.0144743	-2.64927	0.00806669	0.132674
CPNE3	15897.5	0.00662836	0.00250318	2.64798	0.00809754	0.133066
TBCB	6228.34	-0.00656059	0.00247831	-2.64721	0.008116	0.133254
HOXA3	88.6696	0.0304946	0.0115209	2.64689	0.00812359	0.133263
ANGPTL2	65184.7	0.0179429	0.00678518	2.64443	0.00818293	0.13333
CAD	8327.98	-0.00886801	0.00335258	-2.64513	0.00816589	0.13333
COPE	9041.96	-0.0064421	0.00243482	-2.64582	0.00814923	0.13333
DOLPP1	1015.18	-0.0082848	0.00313273	-2.6446	0.00817887	0.13333
GCDH	1162.51	-0.00649896	0.00245717	-2.6449	0.00817156	0.13333
MYOZ3	65.9429	-0.0229282	0.00867149	-2.64409	0.008191	0.13333
PRSS21	10.4006	0.03442	0.0130184	2.64395	0.00819436	0.13333
RBBP8	3842.35	-0.0108433	0.00409872	-2.64554	0.008156	0.13333
SOX30	24.291	-0.0174184	0.00658839	-2.64381	0.00819793	0.13333
TTC32	285.204	0.0126579	0.00478594	2.64481	0.0081737	0.13333
TIMM50	4104.95	-0.00636936	0.00240958	-2.64335	0.00820904	0.133397
TPD52	35.8709	-0.036026	0.013635	-2.64217	0.0082377	0.133748
PACSIN2	6731.72	-0.00595615	0.00225499	-2.64132	0.00825846	0.133971
BTN3A1	3473.76	0.00821091	0.00310925	2.6408	0.00827094	0.134058
DDA1	3548.3	-0.00723396	0.00274021	-2.63993	0.0082923	0.13429
ADAMTS2	33139.7	-0.0166363	0.00630264	-2.63957	0.00830108	0.134318
AOC3	757.163	-0.0573742	0.0217452	-2.63847	0.00832802	0.134475
FBXL22	335.561	-0.0446666	0.0169298	-2.63834	0.00833128	0.134475
HBEGF	580.775	-0.0343312	0.0130126	-2.63831	0.00833204	0.134475
IRF9	5161.78	0.00782255	0.00296565	2.63772	0.00834653	0.134594
AC010878.3	9.3629	-0.0456265	0.0173095	-2.63592	0.00839103	0.134739
C11orf65	33.8554	0.0149699	0.00567709	2.63689	0.00836693	0.134739
RAD51	979.768	-0.0216066	0.00819481	-2.63663	0.00837353	0.134739
UNC13A	54.0905	-0.0527266	0.0200025	-2.636	0.00838907	0.134739
VPS37C	3086.82	-0.00654072	0.00248135	-2.63595	0.00839016	0.134739
SIGLEC15	256.106	-0.0211858	0.00804102	-2.63471	0.00842091	0.135105
CTHRC1	21853	-0.0187508	0.00712652	-2.63113	0.0085102	0.135981
PSMB5	11851.5	-0.00482852	0.00183489	-2.6315	0.00850089	0.135981
RP11.174O3.3	62.1763	-0.0169946	0.00645873	-2.63127	0.00850667	0.135981
RP11.403F21.4	7.25665	-0.065754	0.0249913	-2.63108	0.00851138	0.135981
SMIM10L2A	18.1082	0.0239346	0.00909302	2.6322	0.00848341	0.135981
TRAF4	2657.26	-0.00998963	0.00379892	-2.6296	0.00854856	0.136461
PRKD1	3364.38	-0.0150809	0.0057367	-2.62884	0.00856771	0.136537
TTC9C	1963.31	0.00446815	0.0016995	2.6291	0.00856104	0.136537
RBM42	5356.1	-0.00674196	0.0025651	-2.62834	0.00858039	0.136624
COA5	1570.12	0.00590458	0.00224745	2.62724	0.00860818	0.136837
SERBP1P5	8.97592	-0.0315002	0.0119896	-2.6273	0.00860657	0.136837
GPR156	90.7492	-0.0202662	0.00771488	-2.6269	0.00861677	0.136859
C11orf24	8583.99	-0.0125533	0.00478085	-2.62575	0.00864585	0.136977
C7orf49	3014.91	0.0123807	0.00471424	2.62623	0.00863375	0.136977
SPOCD1	7100.06	-0.0222653	0.00847888	-2.62597	0.00864014	0.136977
RP11.467L13.5	11.9566	-0.0739915	0.0281956	-2.62422	0.00868482	0.137479
COQ10A	993.375	0.0093608	0.00356844	2.62322	0.00871028	0.137768
FAM20B	14725.7	-0.00832211	0.00317357	-2.62232	0.00873341	0.137986
SUCNR1	3.64775	-0.0685486	0.0261425	-2.62211	0.00873862	0.137986
CCDC54	12.5121	-0.0407247	0.0155355	-2.6214	0.00875686	0.138159
LMBRD1	6212.48	0.00801294	0.00305811	2.62022	0.00878719	0.138522
ACOXL	22.7003	0.014866	0.00567676	2.61875	0.00882523	0.138762
CDH2	10677.1	-0.0246424	0.00940952	-2.61888	0.00882185	0.138762
CELSR3	379.004	-0.0234259	0.00894593	-2.6186	0.00882905	0.138762
WIPI1	12635.5	0.0122054	0.00466122	2.6185	0.00883166	0.138762
ACAP1	158.183	-0.0101596	0.00388326	-2.61625	0.00889023	0.139083
CLIC2	2956.7	0.0222917	0.00851995	2.61641	0.00888603	0.139083
EFHD1	308.094	-0.0468713	0.0179152	-2.61628	0.00888941	0.139083
MAF	6197.69	0.0197894	0.00756468	2.61602	0.00889604	0.139083
RP11.819M15.2	119.76	-0.00898068	0.00343115	-2.61739	0.00886039	0.139083
SNX32	226.743	0.0169758	0.00648797	2.6165	0.00888363	0.139083
AF186192.5	10.8987	0.0217738	0.0083242	2.61572	0.00890391	0.139092
HAS3	561.86	-0.0414528	0.0158508	-2.61518	0.00891804	0.139103
MYO19	3262.61	-0.0105154	0.00402099	-2.61513	0.00891928	0.139103
TLN2	10395	-0.0103752	0.00396801	-2.61472	0.00893007	0.139157
AFMID	1133.54	-0.0065012	0.00248871	-2.61227	0.00899421	0.1394
EDIL3	6279.23	-0.0472014	0.0180651	-2.61285	0.00897913	0.1394
FANCB	309.298	-0.0210987	0.00807763	-2.61199	0.00900176	0.1394
HIST1H3A	3.41157	-0.0361059	0.0138247	-2.61169	0.00900947	0.1394
LRRC17	501.798	-0.0328686	0.0125813	-2.6125	0.00898823	0.1394
MLPH	1001.95	0.0333147	0.0127564	2.61161	0.00901178	0.1394
P4HA3	2062.17	-0.0216347	0.00828325	-2.61187	0.00900494	0.1394
PLGRKT	1065.34	-0.00583122	0.00223149	-2.61315	0.00897108	0.1394
RAD23B	45826	-0.00867722	0.00332242	-2.61172	0.00900892	0.1394
KIAA1147	1589.57	0.00572606	0.00219278	2.61133	0.00901918	0.139401
CH25H	1181.25	-0.0237844	0.00911647	-2.60895	0.00908202	0.140144
IGFBP5	76485.9	-0.0278232	0.0106636	-2.60917	0.00907628	0.140144
EHD1	17539.5	-0.0160065	0.00613615	-2.60855	0.00909255	0.140192
FZD7	10840.2	-0.0178491	0.00684392	-2.60803	0.00910656	0.140294
BANF1P3	234.803	-0.00549255	0.00210709	-2.6067	0.00914204	0.140415
IGF2BP1	512.364	-0.0204851	0.00785886	-2.60662	0.00914402	0.140415
LINC00634	18.6171	-0.0599691	0.0230062	-2.60665	0.00914332	0.140415
ZNF648	4.0752	0.0646243	0.0247907	2.6068	0.00913934	0.140415
FARSA	4107.77	-0.0080481	0.00308865	-2.6057	0.00916875	0.140681
LMOD1	15389.2	-0.0330949	0.0127086	-2.60414	0.00921049	0.141196
NBPF8	3211.51	0.0138989	0.00533775	2.60389	0.00921714	0.141196
COL21A1	692.451	0.0293605	0.0112827	2.60225	0.00926135	0.141758
RPAP1	2687.98	-0.00660744	0.00253981	-2.60155	0.00928048	0.14176
SLC30A8	6.25737	-0.0741419	0.0285006	-2.60142	0.00928389	0.14176
UHRF1	4711.23	-0.0237326	0.00912251	-2.60154	0.00928055	0.14176
ANXA2P2	95.4366	-0.0132109	0.00508047	-2.60032	0.00931358	0.141985
HAUS7	793.956	-0.0112962	0.00434397	-2.60042	0.00931093	0.141985
ACBD6	3359.22	0.00411586	0.00158304	2.59998	0.00932297	0.142014
ATP8A1	410.726	0.0207274	0.00797752	2.59823	0.00937059	0.142511
PAK4	3022.49	-0.00797243	0.00306839	-2.59825	0.00937009	0.142511
HS3ST3A1	1114.48	-0.0183746	0.0070788	-2.59572	0.00943942	0.143085
MCHR1	29.2137	-0.0550719	0.0212121	-2.59624	0.00942494	0.143085
PEX5L	56.2421	-0.0379775	0.0146301	-2.59584	0.00943601	0.143085
RPRM	27.6544	-0.0676348	0.0260525	-2.59609	0.00942905	0.143085
SEC23B	4773.02	-0.00642513	0.00247551	-2.59548	0.009446	0.143085
RP11.296A18.5	9.99796	-0.0228146	0.00879123	-2.59516	0.0094548	0.143104
F8	1660.39	0.0105935	0.00408365	2.59413	0.00948303	0.143417
KDM4B	4968.75	-0.0116503	0.0044923	-2.59339	0.00950358	0.143613
CCL26	87.5481	-0.0216183	0.00834027	-2.59204	0.00954081	0.144061
GAL	26.7452	-0.0550195	0.0212405	-2.59031	0.00958909	0.14456
MYL3	74.9811	-0.0244605	0.00944289	-2.59036	0.00958765	0.14456
WISP2	114564	0.0294891	0.0113871	2.58969	0.00960628	0.144704
CLDN24	5.80487	0.0331799	0.0128154	2.58906	0.00962371	0.144737
NUBP2	2795.35	-0.00722689	0.00279106	-2.5893	0.00961707	0.144737
GSTA1	6.81792	-0.0718772	0.0277893	-2.58651	0.00969537	0.145584
IGFBPL1	39.3599	-0.0305836	0.0118242	-2.58653	0.00969476	0.145584
OAZ3	84.2008	-0.0109335	0.00423091	-2.58419	0.00976089	0.146336
PDF	406.566	-0.0101993	0.00394675	-2.58423	0.00975962	0.146336
EPS8L1	37.6999	0.0202389	0.00783882	2.58188	0.0098265	0.147021
PPP1R18	18582.8	-0.00569498	0.00220552	-2.58215	0.00981882	0.147021
SOS1	13494.6	0.0115372	0.00446872	2.58176	0.00982977	0.147021
ATG9A	9869.95	-0.00558859	0.00216668	-2.57933	0.00989908	0.147476
FXYD7	3.86256	0.0447235	0.0173381	2.5795	0.00989448	0.147476
GIPC1	9190.04	-0.00805454	0.00312255	-2.57947	0.00989521	0.147476
PDE4D	829.252	-0.0260333	0.0100905	-2.57997	0.00988085	0.147476
TPM2	82797.6	-0.024876	0.00964268	-2.57978	0.00988623	0.147476
ARHGAP23	15481.7	-0.0108564	0.00421031	-2.57852	0.00992252	0.147478
PPT1	7090.4	0.00635758	0.00246512	2.57901	0.00990841	0.147478
TPRG1	439.945	0.0296438	0.0114964	2.57853	0.00992206	0.147478
AC079250.1	26.3465	-0.0164461	0.00638395	-2.57616	0.00999057	0.148373
AL513523.1	241.355	-0.00929239	0.00360838	-2.57523	0.0100174	0.148423
AL513523.2	241.355	-0.00929239	0.00360838	-2.57523	0.0100174	0.148423
ZMYND19	1848.5	-0.00640574	0.00248726	-2.57542	0.0100118	0.148423
RP13.228J13.5	85.4997	0.00762845	0.00296277	2.57477	0.0100306	0.148503
KCNE4	2215.09	-0.0265842	0.0103264	-2.57439	0.0100418	0.148554
ERF	4765.85	-0.00971019	0.00377248	-2.57396	0.0100543	0.148622
FPR1	20.1879	-0.025433	0.00988443	-2.57303	0.0100812	0.148672
HIST1H2BN	75.3289	-0.0155839	0.00605624	-2.5732	0.0100764	0.148672
IPO4	5126.68	-0.0103911	0.00403788	-2.5734	0.0100706	0.148672
CALD1	184388	-0.0161583	0.00628255	-2.57193	0.0101132	0.148845
NUDT4	11250.2	0.00826189	0.00321222	2.57202	0.0101107	0.148845
PRR36	12.2755	-0.0279977	0.0108863	-2.57182	0.0101165	0.148845
NRG1	3644.56	-0.0306729	0.0119296	-2.57116	0.0101357	0.149013
LINGO2	4.69223	-0.0501551	0.0195138	-2.57023	0.010163	0.149299
SMUG1	1829.25	-0.00582763	0.00226803	-2.56947	0.0101854	0.149512
GRPR	89.3594	-0.0354255	0.0137904	-2.56884	0.0102038	0.149667
CD44	152051	0.0087318	0.00340005	2.56814	0.0102247	0.149857
ADIPOR2	9291.1	0.00459951	0.00179162	2.56723	0.0102515	0.150018
SPRN	442.633	-0.0133424	0.00519697	-2.56734	0.0102482	0.150018
PLOD2	15245	-0.0255834	0.00996729	-2.56674	0.0102659	0.150114
ABC7.42404400C24.1	424.563	-0.0512701	0.0199771	-2.56644	0.0102748	0.150127
RUVBL2	5500.6	-0.0092111	0.00359146	-2.56472	0.0103259	0.150758
CDH8	439.028	-0.0455817	0.0177772	-2.56405	0.0103458	0.150933
SGTB	4183.73	-0.00914895	0.00357064	-2.56227	0.010399	0.151592
BNIP3P1	19.1778	-0.03504	0.0136798	-2.56143	0.0104243	0.151698
CCNE2	1095.91	-0.0281271	0.0109819	-2.56123	0.0104303	0.151698
POLD1	2089.04	-0.0134289	0.00524217	-2.56171	0.0104158	0.151698
ZNF491	171.512	0.011167	0.00436112	2.56059	0.0104495	0.151862
LNX1	3436	0.0182159	0.00711642	2.55971	0.0104761	0.151899
PXDN	58932.5	-0.0140775	0.00549965	-2.55971	0.0104759	0.151899
SDC2	21851.1	-0.018447	0.00720532	-2.56019	0.0104616	0.151899
FOXP4	2610.24	-0.0135016	0.00527534	-2.55937	0.0104861	0.151929
MRPL17	4639.89	-0.00741307	0.0028979	-2.55808	0.0105252	0.152378
CISD3	2518	-0.00655867	0.00256491	-2.55707	0.0105557	0.152549
PGM1	10512.2	-0.0142578	0.00557661	-2.55672	0.0105664	0.152549
PNMA6B	84.3368	0.0312916	0.0122394	2.55663	0.0105691	0.152549
SNX29P2	34.9751	0.0153459	0.00600124	2.55711	0.0105544	0.152549
BORCS8	1103.45	-0.00662712	0.00259286	-2.55592	0.0105909	0.152702
MSN	77365.5	-0.00820763	0.00321161	-2.55561	0.0106002	0.152702
NMRK1	1869.97	0.00905913	0.00354533	2.55523	0.0106119	0.152702
TIPIN	737.342	-0.00892068	0.003491	-2.55534	0.0106085	0.152702
NMB	1261.34	0.0239049	0.00935951	2.55407	0.0106471	0.152976
TBL3	3173	-0.00742295	0.0029061	-2.55427	0.0106411	0.152976
GALE	1053	-0.0114665	0.00449114	-2.55313	0.010676	0.153275
FBXL18	1192.41	-0.00885457	0.00346867	-2.55273	0.0106883	0.153336
PPP1R16A	2157.69	-0.00905889	0.00355019	-2.55166	0.0107211	0.153691
MRPL37	6718.16	-0.00458001	0.00179516	-2.55131	0.0107317	0.153727
RFLNB	9590.55	-0.0196466	0.00770206	-2.55082	0.0107469	0.153828
LIMCH1	7746.29	-0.0250747	0.00983286	-2.55009	0.0107695	0.154036
JCHAIN	251.537	-0.0266245	0.0104427	-2.54958	0.0107854	0.154078
MMP24	432.786	-0.0169999	0.00666801	-2.54947	0.0107887	0.154078
C11orf16	5.94742	0.0154413	0.00605734	2.54919	0.0107974	0.154086
IDH1	14942.3	0.0153947	0.00604104	2.54835	0.0108233	0.154338
ZNF367	2042.81	-0.0310618	0.0121902	-2.5481	0.0108313	0.154338
BCL6B	193.278	-0.0368724	0.0144737	-2.54754	0.0108485	0.154467
AC037482.1	3.62435	-0.0708859	0.0278355	-2.5466	0.0108778	0.154768
VTI1B	14015.1	0.003865	0.00151798	2.54614	0.0108921	0.154855
NID1	42269.5	-0.0106368	0.00418112	-2.54402	0.0109586	0.155684
AMBP	13.5255	0.0240766	0.00946669	2.5433	0.0109811	0.155789
CTDSPL	5449.28	-0.00635981	0.00250065	-2.54326	0.0109824	0.155789
AKR7L	35.3341	0.0128279	0.00504608	2.54215	0.0110172	0.155975
FAM65A	14784.6	-0.00791435	0.00311285	-2.54248	0.0110069	0.155975
REM1	58.2403	-0.0510125	0.0200674	-2.54206	0.0110202	0.155975
GALNT9	9.8841	-0.0302812	0.0119182	-2.54076	0.0110612	0.156257
MTND4P12	222.014	-0.0454735	0.0178949	-2.54115	0.0110489	0.156257
PQLC3	4069.2	0.00790618	0.00311188	2.54065	0.0110648	0.156257
NUDT16	5026.75	0.00849574	0.00334529	2.53961	0.0110975	0.156603
GCNT4	1009.96	-0.0216091	0.00851439	-2.53796	0.0111502	0.157111
NTAN1	7782.46	0.00804112	0.00316866	2.5377	0.0111583	0.157111
POLDIP2	9280.42	-0.00385011	0.001517	-2.53797	0.0111497	0.157111
EDA2R	4365.46	0.0121353	0.00478392	2.53668	0.0111909	0.157271
ITGB7	26.6359	-0.0190872	0.00752449	-2.53668	0.0111909	0.157271
RP11.509I21.2	8.07831	0.0339175	0.0133714	2.53656	0.0111946	0.157271
GOLT1B	7417.87	-0.00825193	0.00325376	-2.53612	0.0112089	0.157356
CCNO	29.8753	-0.0256922	0.0101318	-2.5358	0.0112192	0.157383
DPYS	20.8204	0.0235892	0.00930898	2.53403	0.011276	0.157403
FAM184B	39.8454	-0.0207122	0.00817358	-2.53404	0.0112756	0.157403
FERMT2	27228.5	-0.0138924	0.00548067	-2.5348	0.0112513	0.157403
GAS6	106867	-0.0104839	0.00413619	-2.53467	0.0112553	0.157403
IVD	6093.5	0.00432511	0.00170687	2.53395	0.0112786	0.157403
RHD	80.4772	-0.0219836	0.00867046	-2.53545	0.0112302	0.157403
STEAP4	11600.4	0.0321502	0.0126816	2.53517	0.0112392	0.157403
NCAM2	579.764	0.0240861	0.00950723	2.53345	0.0112947	0.157512
HAUS8	645.69	-0.0129468	0.00511384	-2.53171	0.0113508	0.158177
CACNA1D	53.6237	0.0117642	0.00465323	2.52817	0.0114658	0.158201
CLPTM1L	9967.26	-0.00533785	0.0021112	-2.52835	0.0114599	0.158201
EDF1	13079.5	-0.00530106	0.00209435	-2.53113	0.0113696	0.158201
GALNT10	13330.2	-0.0121407	0.00480431	-2.52705	0.0115025	0.158201
GCAT	528.906	-0.0126927	0.00502204	-2.5274	0.0114912	0.158201
JAK2	2575.63	0.00698584	0.00276056	2.53059	0.011387	0.158201
KCNMB1	1896.58	-0.0590605	0.0233513	-2.52921	0.0114318	0.158201
KRT8	103.915	-0.036219	0.0143287	-2.52773	0.0114804	0.158201
LEFTY2	5.45244	-0.0650045	0.0257138	-2.528	0.0114714	0.158201
MCOLN2	35.9458	0.0185295	0.00732459	2.52976	0.0114139	0.158201
MX1	1784.27	0.0196583	0.00777589	2.5281	0.0114681	0.158201
RND2	231.767	0.0173162	0.00684786	2.5287	0.0114485	0.158201
RNF41	7112.91	-0.00872729	0.00345252	-2.52781	0.0114778	0.158201
SIAH2	3326.26	-0.0110858	0.00438666	-2.52715	0.0114993	0.158201
SNTG2	7.88911	0.0313335	0.0123962	2.52767	0.0114823	0.158201
STOX2	156.861	-0.02991	0.0118221	-2.53	0.0114061	0.158201
TELO2	2941.02	-0.00799857	0.00316246	-2.52923	0.0114314	0.158201
TRAC	19.7186	-0.0515224	0.0203665	-2.52976	0.011414	0.158201
DHRS7B	1769.61	-0.00998931	0.00395475	-2.5259	0.0115401	0.158369
FMO4	600.684	0.0144898	0.00573704	2.52566	0.0115481	0.158369
NUP160	6443.03	-0.00695946	0.00275542	-2.52573	0.0115457	0.158369
ZBTB26	908.343	0.00605681	0.00239788	2.52591	0.0115401	0.158369
NCKAP5	670.761	0.0197016	0.00780543	2.52409	0.0115997	0.158963
ELANE	61.2223	0.0304252	0.0120596	2.52289	0.0116394	0.159161
GADD45B	8523.2	-0.025905	0.0102674	-2.52304	0.0116346	0.159161
TIGD6	1029.74	0.00578658	0.00229327	2.52329	0.0116264	0.159161
ZNF665	444.64	0.00768484	0.00304765	2.52156	0.0116835	0.159649
NHP2	4185.94	-0.00641181	0.0025436	-2.52077	0.01171	0.159896
BEX4	2735.31	0.0135976	0.0053961	2.51989	0.0117392	0.160179
MILR1	289.653	-0.0241619	0.00959189	-2.519	0.011769	0.160471
CT62	5.63854	-0.0434255	0.017248	-2.51771	0.0118122	0.160944
AASDH	1532.3	0.00574453	0.00228296	2.51626	0.0118608	0.161124
ADPRHL2	3043.61	-0.00742257	0.00295068	-2.51555	0.0118848	0.161124
CEP162	1885.42	0.00942328	0.00374571	2.51575	0.0118778	0.161124
FAM189A2	3.8976	-0.0561505	0.0223194	-2.51578	0.0118771	0.161124
HECW2	1905.01	-0.0177701	0.00706073	-2.51676	0.011844	0.161124
IL1B	38.1634	-0.0414516	0.0164731	-2.51631	0.011859	0.161124
NPM1P9	12.442	-0.029807	0.0118447	-2.51649	0.011853	0.161124
DGKZ	5909.67	-0.00784037	0.0031175	-2.51496	0.0119047	0.161278
PLEKHM1P1	1711.57	0.0130355	0.00518378	2.51468	0.011914	0.16129
ACTBP2	12.0361	-0.0226281	0.00900161	-2.51379	0.0119443	0.161469
EIF5A	35340.1	-0.00829682	0.0033003	-2.51395	0.0119386	0.161469
NDOR1	1075.95	-0.00909887	0.0036206	-2.51309	0.011968	0.16156
SEC16A	13682.7	-0.00800183	0.00318395	-2.51318	0.0119649	0.16156
AK4	10405.5	-0.0162196	0.0064564	-2.51218	0.0119989	0.161641
EXO1	962.093	-0.0264286	0.0105224	-2.51166	0.0120166	0.161641
KCNK6	1655.85	-0.0207732	0.00826834	-2.51238	0.011992	0.161641
LCA5L	134.929	-0.0100327	0.00399386	-2.51203	0.0120041	0.161641
ZNF792	276.517	0.00984259	0.00391866	2.51172	0.0120143	0.161641
KIAA0040	37.2545	-0.0362025	0.0144157	-2.51133	0.0120279	0.161671
PDIA2	5.30817	-0.0417822	0.0166424	-2.51059	0.012053	0.161671
RTP4	297.217	0.018387	0.00732332	2.51075	0.0120476	0.161671
SPRYD3	6425.66	-0.00821105	0.00327052	-2.51063	0.0120517	0.161671
FBLL1	48.3874	-0.0317154	0.0126358	-2.50997	0.0120741	0.161727
GNAL	172.395	0.0208433	0.00830392	2.51006	0.0120712	0.161727
FUBP3	8233.19	-0.00670373	0.00267136	-2.50949	0.0120906	0.161834
LDHD	120.545	-0.0240295	0.0095775	-2.50896	0.0121089	0.161964
FHL2	20124.5	-0.0133951	0.00534071	-2.50812	0.0121375	0.162232
BCL7B	5170.05	-0.0057523	0.0022952	-2.50623	0.0122028	0.162308
CDX1	58.1075	0.0228604	0.00911905	2.50688	0.0121801	0.162308
CXCL12	208904	0.0200958	0.00802221	2.50502	0.0122445	0.162308
CYP39A1	315.676	0.0195685	0.00780919	2.50583	0.0122163	0.162308
ERGIC1	33228.6	-0.00628413	0.00250733	-2.50631	0.0121999	0.162308
FBXO17	2381.94	-0.00619166	0.00246907	-2.50769	0.0121523	0.162308
LIPH	35.9539	-0.0434809	0.0173623	-2.50433	0.0122682	0.162308
LLfos.48D6.2	127.468	-0.0225085	0.0089865	-2.50471	0.0122553	0.162308
PDXK	9261.31	-0.0082366	0.00328939	-2.50399	0.01228	0.162308
PRL	88.9913	-0.05048	0.02015	-2.50522	0.0122377	0.162308
RBM14	3786.68	-0.0097066	0.00387329	-2.50604	0.0122093	0.162308
SELENOP	18458.9	0.0225702	0.00901091	2.50476	0.0122534	0.162308
SYNPO2	55065.1	-0.0284049	0.0113429	-2.5042	0.0122728	0.162308
TMEM38B	2116.67	0.0133746	0.00534049	2.50438	0.0122668	0.162308
ZFP14	657.936	0.00932451	0.00372228	2.50506	0.0122432	0.162308
ZMYM5	1845.75	0.00772396	0.00308051	2.50736	0.0121635	0.162308
MAP7D3	4701.59	0.00700529	0.00279838	2.50334	0.0123028	0.162496
FAM173B	1364.63	0.00476793	0.00190504	2.5028	0.0123214	0.162629
RP11.334A14.2	24.3307	-0.0168173	0.0067229	-2.50149	0.0123671	0.163119
CADPS2	1019.23	0.0199703	0.00798943	2.49959	0.0124336	0.163541
GRB10	5318.34	0.0106493	0.0042602	2.49971	0.0124295	0.163541
RP11.106M3.2	34.7814	0.0150389	0.00601642	2.49965	0.0124318	0.163541
SPINK13	114.298	-0.0525909	0.0210342	-2.50025	0.0124105	0.163541
PPP1R14BP3	1366.8	-0.0101516	0.00406207	-2.49911	0.0124507	0.163627
TANGO6	3043.62	-0.00895805	0.00358478	-2.49892	0.0124574	0.163627
SLC9A7P1	198.312	-0.0217476	0.008704	-2.49857	0.0124696	0.163674
CCDC190	19.1233	-0.084998	0.0340371	-2.49722	0.0125172	0.164186
HIBADH	8199.39	0.00812733	0.00325508	2.49682	0.0125313	0.164257
C7orf31	322.074	0.0121593	0.00487286	2.49531	0.0125848	0.164507
MSANTD3.TMEFF1	2410.71	0.0134961	0.00540794	2.49562	0.0125737	0.164507
PCSK7	19650.6	-0.0245391	0.00983449	-2.49521	0.0125883	0.164507
POLR2E	12675.3	-0.00712271	0.002854	-2.4957	0.012571	0.164507
UBALD1	1541.68	-0.00821959	0.00329435	-2.49506	0.0125937	0.164507
PDXP	993.002	-0.00986202	0.00395435	-2.49397	0.0126324	0.164786
ZNRD1ASP	332.196	0.00926636	0.00371517	2.4942	0.0126242	0.164786
CPM	1978.16	-0.0251015	0.010066	-2.4937	0.012642	0.164798
ABCA2	9821.72	-0.00921906	0.00369753	-2.49331	0.012656	0.164866
NLRX1	2903.93	-0.0093837	0.00376462	-2.4926	0.0126812	0.165082
ELOVL3	112.31	0.0269815	0.0108283	2.49176	0.0127113	0.165361
IKBKG	2767.38	-0.00545695	0.00219106	-2.49055	0.0127545	0.165695
SLC14A1	836.06	-0.0486585	0.019537	-2.49058	0.0127536	0.165695
AC015688.3	91.0478	0.0130547	0.00524225	2.49029	0.0127637	0.165701
GPNMB	149562	0.0181418	0.00728695	2.48963	0.0127875	0.165897
AKAP6	1820.21	-0.031731	0.0127493	-2.48885	0.0128159	0.165924
OMG	125.171	0.0343292	0.0137915	2.48915	0.0128048	0.165924
VLDLR	2109.7	-0.031957	0.0128398	-2.48889	0.0128142	0.165924
BCO1	3.00808	0.0465862	0.0187258	2.4878	0.0128534	0.166297
SLC6A17	448.529	-0.0342998	0.0137895	-2.48739	0.0128685	0.166379
RARRES2	3068.56	-0.0484614	0.0194866	-2.48691	0.0128858	0.16649
C2	3385.11	0.0234251	0.00942257	2.48606	0.0129165	0.166659
SLCO2A1	104.567	-0.0252116	0.0101411	-2.48609	0.0129154	0.166659
NEK10	370.973	0.017132	0.00689262	2.48555	0.012935	0.166689
POP7	1497.07	-0.00636239	0.00255979	-2.48552	0.0129364	0.166689
SYT12	123.215	-0.0393326	0.0158281	-2.48499	0.0129556	0.166824
MN1	10360.6	-0.0194898	0.00784429	-2.48458	0.0129703	0.166899
ANKRD53	184.252	0.0137684	0.00554445	2.48328	0.0130179	0.167238
FBP1	41.9296	-0.0353294	0.0142259	-2.48346	0.0130115	0.167238
PRSS16	8.20098	-0.0327692	0.0131967	-2.48314	0.013023	0.167238
MKL1	5983.62	-0.00904156	0.00364215	-2.48248	0.0130472	0.167321
TLE2	772.523	-0.0156727	0.00631317	-2.48255	0.0130447	0.167321
TOB2P1	33.2445	-0.014633	0.0058952	-2.48218	0.013058	0.167347
AGO2	9167.65	-0.00832439	0.00335458	-2.4815	0.0130831	0.167504
CDCA4	2063.25	-0.0123615	0.00498221	-2.48113	0.0130968	0.167504
GRIN2D	460.035	-0.0182894	0.0073714	-2.48113	0.0130966	0.167504
DPY19L2P3	194.268	-0.0108098	0.00435874	-2.48002	0.0131375	0.167671
MTMR2	5177.66	-0.00849587	0.00342608	-2.47977	0.0131469	0.167671
RP11.244H3.4	435.369	0.00765094	0.00308493	2.4801	0.0131344	0.167671
RPL17P43	5.94557	0.0369817	0.0149145	2.47957	0.0131539	0.167671
ZNF177	135.68	0.011833	0.00477174	2.47981	0.0131453	0.167671
TPI1P1	26.134	-0.018749	0.00756447	-2.47855	0.0131916	0.168038
ARMC1	4218.65	-0.00412709	0.00166558	-2.47787	0.013217	0.168136
PGAM5	2041.6	-0.00795098	0.00320874	-2.47792	0.0132153	0.168136
PPIAP29	31.0103	-0.0193519	0.00781174	-2.47728	0.0132388	0.168301
SGTA	6115.45	-0.00591355	0.00238907	-2.47525	0.0133143	0.169147
THSD7A	44.4134	0.0252177	0.0101949	2.47356	0.0133774	0.169835
FSIP1	307.933	-0.030839	0.012469	-2.47326	0.0133888	0.169866
ORC1	558.211	-0.0261317	0.0105689	-2.47251	0.0134167	0.170106
AKAP5	99.8436	-0.0239889	0.00972535	-2.46664	0.0136389	0.170194
ANKMY2	2889.15	0.0072692	0.00294081	2.47183	0.0134422	0.170194
ATG101	4096.97	-0.00887795	0.00359302	-2.47089	0.0134777	0.170194
B4GALT4	4819.28	-0.00996737	0.00404203	-2.46593	0.0136657	0.170194
CCDC43	2093.23	-0.00431758	0.00175076	-2.46612	0.0136586	0.170194
CENPO	2662.84	-0.0148793	0.00602677	-2.46887	0.0135539	0.170194
CLIC4P1	5.51827	-0.0392286	0.0158981	-2.4675	0.0136061	0.170194
CTSV	58.803	0.0182107	0.00737921	2.46784	0.0135932	0.170194
GIMD1	5.28222	-0.0406028	0.0164639	-2.46617	0.0136566	0.170194
HAPLN1	2526.64	-0.0590299	0.0239064	-2.46921	0.0135411	0.170194
KIAA1462	26121.6	-0.0176589	0.00715239	-2.46896	0.0135508	0.170194
MXRA7	42010.6	-0.01007	0.00408151	-2.46722	0.0136168	0.170194
NDUFS8	3786.74	-0.00817911	0.00331576	-2.46674	0.0136351	0.170194
PICK1	561.471	-0.0172407	0.006986	-2.46789	0.0135912	0.170194
PLD5	41.7172	-0.0463685	0.0187843	-2.46847	0.0135693	0.170194
RAB9A	4361.05	0.00715249	0.00289973	2.4666	0.0136401	0.170194
RNF207	281.205	-0.0249135	0.010085	-2.47034	0.0134984	0.170194
RP11.124L9.1	69.1771	-0.0183554	0.00742571	-2.47187	0.0134408	0.170194
RPL3P2	388.462	-0.0291016	0.0117931	-2.46768	0.013599	0.170194
SERPINB10	53.484	-0.0454269	0.0183941	-2.46964	0.0135248	0.170194
SLC39A13	12074.1	-0.00960588	0.00389166	-2.46833	0.0135746	0.170194
STARD7	15042.7	0.00751402	0.00304672	2.46626	0.0136531	0.170194
SYNJ2BP.COX16	875.518	0.00510253	0.00206818	2.46716	0.013619	0.170194
TNF	7.04587	-0.0622037	0.0251733	-2.47102	0.0134729	0.170194
TPRX1	11.3957	0.0156568	0.00633536	2.47134	0.0134607	0.170194
VWDE	19.8407	0.0383728	0.0155592	2.46625	0.0136538	0.170194
ZBTB47	7716.24	-0.00646098	0.00261985	-2.46617	0.0136567	0.170194
PGS1	2796.91	0.00748613	0.0030369	2.46506	0.013699	0.170463
SPSB4	15.2395	-0.0370937	0.0150488	-2.4649	0.0137053	0.170463
TTLL4	1452.58	-0.00722987	0.00293402	-2.46415	0.0137338	0.170706
C1QTNF12	93.5683	-0.0178331	0.00724188	-2.46249	0.0137975	0.171273
TMC2	48.3233	0.011418	0.00463653	2.46262	0.0137925	0.171273
HOXA5	153.732	0.0243757	0.00990059	2.46204	0.0138148	0.171318
RBM3	27893.6	-0.00613834	0.0024933	-2.46193	0.0138191	0.171318
TNFRSF14	3667.43	0.0200996	0.00816573	2.46146	0.0138373	0.171319
ZACN	434.68	-0.0287106	0.0116633	-2.46162	0.013831	0.171319
AK2	8632.16	-0.00715408	0.00290719	-2.46082	0.0138619	0.171361
NCOR2	24428.2	-0.00950358	0.00386199	-2.4608	0.0138628	0.171361
SOX18	4.07582	-0.0493365	0.02005	-2.46067	0.0138678	0.171361
RILPL2	2647.99	0.00920185	0.00373998	2.4604	0.0138783	0.171379
PARVA	44853.5	-0.0063403	0.00257769	-2.45969	0.0139058	0.171608
PPARGC1A	842.833	0.0285574	0.0116119	2.45931	0.0139204	0.171675
PPTC7	4791.97	0.0106299	0.00432423	2.45821	0.0139633	0.172093
ERFE	347.863	-0.0205988	0.00838806	-2.45572	0.0140601	0.17295
GPR137	3067.12	-0.00540535	0.00220098	-2.45588	0.014054	0.17295
LPP	22602.2	-0.0139375	0.00567534	-2.4558	0.0140571	0.17295
ZNF763	143.451	0.0124083	0.00505643	2.45396	0.0141291	0.173686
CREB3	5621.56	-0.00544541	0.0022193	-2.45366	0.0141409	0.173719
CNBD2	51.3471	0.010488	0.0042759	2.45282	0.014174	0.173883
CYP2A6	9.62305	0.0249104	0.0101566	2.45262	0.0141818	0.173883
INTS11	6551.28	-0.00508418	0.00207281	-2.4528	0.0141749	0.173883
FAAP24	577.041	-0.00722486	0.00294648	-2.45203	0.0142051	0.174056
JDP2	7743.35	-0.010438	0.00425793	-2.45142	0.0142294	0.174241
TATDN2P3	63.6011	-0.0390344	0.0159257	-2.45103	0.0142448	0.174318
EPHB2	435.272	-0.0170965	0.00697634	-2.45065	0.01426	0.174391
ADPRH	1284.88	-0.0172782	0.00705482	-2.44914	0.0143198	0.17456
IPMK	2077.07	0.0108694	0.00443688	2.44979	0.014294	0.17456
PCCA	1406.84	0.00754374	0.00307986	2.44938	0.0143103	0.17456
SLC2A12	540.515	0.0163489	0.00667483	2.44933	0.0143121	0.17456
USP33	9752.44	0.00506713	0.00206829	2.44991	0.0142891	0.17456
ZNF274	1336.94	-0.00698565	0.00285438	-2.44734	0.0143914	0.17532
CTD.2010I16.1	43.5719	0.00734534	0.00300279	2.44617	0.0144384	0.175555
IGSF23	3.12834	-0.0678757	0.0277432	-2.44657	0.0144222	0.175555
RECQL	11880	-0.00642441	0.00262623	-2.44625	0.014435	0.175555
DAPK3	7301.42	-0.00929699	0.00380194	-2.44533	0.0144721	0.175627
PLEKHA5	4585.54	0.00746402	0.00305209	2.44554	0.0144634	0.175627
TK1	4371.49	-0.0252178	0.0103118	-2.44552	0.0144645	0.175627
CCDC146	305.632	0.0141372	0.00578202	2.44503	0.014484	0.175659
LDLRAP1	3696.99	-0.00919301	0.00376079	-2.44444	0.0145078	0.175816
PIK3R6	51.0394	-0.0527838	0.0215971	-2.44402	0.0145247	0.175816
RBM48	1002.02	0.0052097	0.00213161	2.44402	0.0145246	0.175816
IL17B	42.618	-0.051859	0.0212244	-2.44337	0.0145509	0.176021
POSTN	105158	-0.0363501	0.0148884	-2.4415	0.0146263	0.17682
AC009120.3	17.9194	0.0135122	0.00553605	2.44077	0.0146558	0.176951
ZNF492	70.9068	-0.0274496	0.0112454	-2.44097	0.0146477	0.176951
DPYSL4	1141.14	-0.0243422	0.00997464	-2.4404	0.0146708	0.176972
RPL35P1	9.09549	-0.0353653	0.0144924	-2.44027	0.0146761	0.176972
EPG5	12170.4	-0.0104565	0.00428582	-2.43978	0.0146961	0.1771
PRRT4	14.5914	-0.0295535	0.0121173	-2.43895	0.01473	0.177396
GNB2	17188	-0.00642454	0.00263452	-2.4386	0.0147443	0.177455
CDC23	3812.75	-0.00471028	0.00193189	-2.43817	0.0147618	0.177548
SP3	12441.2	0.00531553	0.00218074	2.43749	0.0147895	0.177548
SSPN	3434.24	-0.0151904	0.00623095	-2.4379	0.0147728	0.177548
VN1R2	26.7293	0.0115137	0.00472321	2.43768	0.0147818	0.177548
ANKS6	4098.71	-0.00624887	0.00256464	-2.43655	0.0148283	0.177629
CES4A	348.763	0.0143454	0.00588625	2.4371	0.0148057	0.177629
KDM5D	854.614	-0.0535377	0.0219707	-2.43677	0.014819	0.177629
MOV10L1	94.5436	0.0166691	0.0068423	2.43619	0.014843	0.177629
NANOS3	33.4256	-0.0182154	0.00747693	-2.43621	0.0148422	0.177629
RAPGEF2	8413.8	0.00939237	0.00385616	2.43568	0.0148638	0.177766
CTD.2161E19.1	8.62264	-0.023892	0.00981055	-2.43533	0.0148781	0.177804
LRRC37A17P	738.682	0.00856504	0.00351726	2.43515	0.0148857	0.177804
IL23A	35.4062	0.0110662	0.00454544	2.43458	0.014909	0.17797
MYBL1	2015.82	-0.0247937	0.0101863	-2.43402	0.0149322	0.178136
SHROOM2	80.8975	-0.0484215	0.0198965	-2.43367	0.0149466	0.178195
SLC2A1	6028.89	-0.0291616	0.0119865	-2.43287	0.0149796	0.178476
GPT2	1976.23	-0.0161041	0.00662049	-2.43246	0.0149968	0.17857
SNTA1	3658.53	-0.0103942	0.00427464	-2.43159	0.0150326	0.178772
YARS	12257.1	-0.00973315	0.00400261	-2.4317	0.0150281	0.178772
ATP6V1G2	119.867	0.0149995	0.00617169	2.43037	0.0150834	0.178969
DDX11L9	7.56358	-0.0762324	0.0313604	-2.43085	0.0150635	0.178969
SLC47A1	852.971	0.0212937	0.00876181	2.43029	0.0150869	0.178969
TNFAIP3	2966.64	-0.0200002	0.00822943	-2.43032	0.0150854	0.178969
EHBP1L1	14375.2	-0.0136896	0.00563346	-2.43006	0.0150965	0.17897
TMEM130	246.9	-0.0337825	0.0139033	-2.42982	0.0151063	0.178975
PTPRR	32.0119	-0.0278763	0.0114758	-2.42914	0.0151345	0.179197
KIAA1456	700.594	0.0165326	0.00680767	2.42852	0.0151604	0.17928
LMO7	38901	-0.0142201	0.00585541	-2.42854	0.0151596	0.17928
KRT8P14	51.7594	-0.0228814	0.00942547	-2.42762	0.0151985	0.179618
PRAP1	3.72038	0.0193813	0.00798637	2.4268	0.0152326	0.179909
FZR1	4855.36	-0.00585947	0.0024151	-2.42618	0.0152587	0.18004
TONSL	1492.32	-0.0119616	0.00493042	-2.42609	0.0152626	0.18004
DUSP4	3972.7	0.0278045	0.0114636	2.42547	0.0152886	0.180123
GMEB2	2298.24	-0.00701231	0.00289091	-2.42564	0.0152813	0.180123
CTPS1	4870.77	-0.0151065	0.00622931	-2.42507	0.0153053	0.180208
SCUBE2	861.976	0.0106742	0.00440255	2.42456	0.0153271	0.18024
SIK1	57.1841	-0.0338138	0.0139459	-2.42464	0.0153236	0.18024
ESYT1	26562.5	-0.0101305	0.00418027	-2.4234	0.0153759	0.180702
CD300C	6.30045	-0.0689227	0.0284483	-2.42274	0.0154041	0.180734
SEC13	14203.7	-0.00711669	0.00293755	-2.42267	0.0154071	0.180734
SPATA13	4797.3	0.0137039	0.00565596	2.4229	0.015397	0.180734
CORO1C	44393.1	-0.00795443	0.00328468	-2.42167	0.0154493	0.181116
TRIM37	5186.41	-0.00617705	0.00255202	-2.42045	0.0155012	0.181613
PDGFB	7.18594	-0.0665737	0.0275076	-2.42019	0.0155122	0.18163
PLSCR1	3022.05	0.0114424	0.00472836	2.41994	0.0155229	0.181643
SOCS3	14249.9	0.0193943	0.00801586	2.41949	0.0155423	0.181758
CH17.270A2.2	133.201	0.00723432	0.00299087	2.4188	0.0155719	0.181822
HHIP	153.401	-0.059622	0.0246506	-2.41869	0.0155766	0.181822
PARM1	292.253	-0.0428293	0.0177072	-2.41876	0.0155737	0.181822
PRDM11	753.072	-0.00775846	0.00320875	-2.4179	0.0156102	0.182056
PRSS51	76.2406	0.0498697	0.0206263	2.41777	0.0156158	0.182056
BEAN1	203.721	-0.0257763	0.0106667	-2.41651	0.01567	0.182159
CHRDL2	189.354	-0.0466489	0.0193027	-2.41671	0.0156616	0.182159
DPYSL3	34492.2	-0.0085634	0.00354369	-2.41652	0.0156695	0.182159
F11R	165.416	-0.0329494	0.0136365	-2.41626	0.0156806	0.182159
RPL23AP1	84.04	0.0184663	0.00764206	2.4164	0.0156748	0.182159
TSPAN17	4817.08	-0.00575994	0.00238385	-2.41623	0.0156822	0.182159
DCAF15	1368.37	-0.00939895	0.00389069	-2.41576	0.0157025	0.182173
PODXL	10936	-0.0336243	0.0139184	-2.41581	0.0157001	0.182173
DSP	24054.9	-0.026522	0.010989	-2.4135	0.0158001	0.18308
SERPINB2	9162.34	0.0390127	0.0161631	2.4137	0.0157916	0.18308
CHST6	131.94	-0.0329795	0.0136703	-2.41248	0.0158442	0.183368
FICD	1570.62	-0.00660973	0.00273971	-2.41257	0.0158405	0.183368
ITGA1	9543.87	-0.0202709	0.00840625	-2.41141	0.0158911	0.183661
RAMP2	45.5343	0.0205215	0.00851078	2.41123	0.0158986	0.183661
ZNF254	1082.41	0.00581289	0.00241053	2.41146	0.0158889	0.183661
AC011380.8	11.4678	0.0252767	0.010488	2.41005	0.0159502	0.183922
HES4	167.214	-0.039123	0.0162327	-2.41014	0.0159465	0.183922
PPP4C	7178.03	-0.00622442	0.00258242	-2.4103	0.0159394	0.183922
RASAL2	6955.57	-0.0102942	0.00427298	-2.40915	0.0159898	0.184266
TBC1D14	6738.4	0.00481187	0.00199796	2.40839	0.0160232	0.184437
TSEN15	2755.03	-0.00639546	0.00265576	-2.40814	0.0160338	0.184437
ZNF608	1386.22	0.0222831	0.00925286	2.40824	0.0160298	0.184437
AMOTL1	18768.3	-0.00812861	0.0033763	-2.40755	0.0160599	0.184531
GDF10	1401.45	-0.0402501	0.0167188	-2.40747	0.0160633	0.184531
NECTIN1	2013.34	-0.00994578	0.00413151	-2.4073	0.0160711	0.184531
LRRC1	278.769	-0.0123344	0.00512558	-2.40644	0.016109	0.184854
SLC35C1	4044.64	-0.00730035	0.00303417	-2.40604	0.0161263	0.184941
CRNKL1	3977.74	0.00284894	0.00118542	2.40332	0.016247	0.185876
CTD.2576F9.1	6.60576	0.0346779	0.0144282	2.40348	0.0162398	0.185876
HSPD1P6	9.78348	-0.0456984	0.0190121	-2.40364	0.0162327	0.185876
RP11.749H20.3	143.947	0.0086628	0.00360355	2.40396	0.0162184	0.185876
DIAPH1	16004.9	-0.00792259	0.00329719	-2.40283	0.0162687	0.1859
RMND5B	2975.04	-0.00513724	0.00213784	-2.403	0.0162611	0.1859
APEX2	1968.14	-0.00653656	0.00272186	-2.4015	0.0163279	0.186181
ID3	10069	-0.0321185	0.013374	-2.40157	0.0163249	0.186181
PFKM	8553.67	0.00782755	0.00325981	2.40123	0.0163403	0.186181
RPS27L	15464.7	0.00708288	0.00294975	2.40118	0.0163423	0.186181
TNFSF18	27.4358	-0.0453243	0.0188757	-2.4012	0.0163416	0.186181
PEX11A	745.43	0.0091351	0.00380479	2.40095	0.0163527	0.186187
ZBED5	3831.51	0.00747958	0.00311611	2.40029	0.0163819	0.186408
MPRIP	40019	-0.0108774	0.00453215	-2.40004	0.0163931	0.186424
FANK1	428.473	-0.015682	0.00653524	-2.39961	0.0164128	0.186535
C1orf198	23011.2	-0.0190529	0.00794401	-2.3984	0.0164668	0.186563
C21orf140	49.3268	0.0107719	0.00449147	2.3983	0.0164711	0.186563
MYDGF	14863.8	-0.00569329	0.00237395	-2.39824	0.0164741	0.186563
PSME1	10217.6	0.0100001	0.00416922	2.39855	0.0164603	0.186563
SALL2	878.522	0.0130572	0.005444	2.39846	0.0164644	0.186563
USP8	9832.36	0.00548313	0.00228564	2.39895	0.0164423	0.186563
ACYP1	514.394	0.0136506	0.00569573	2.39664	0.0165461	0.186615
COMMD3	2725.27	0.00502365	0.00209558	2.39726	0.0165183	0.186615
PIWIL2	159.142	0.0429382	0.0179078	2.39773	0.0164968	0.186615
PLEKHG1	2212.14	0.0238201	0.00993749	2.39699	0.0165302	0.186615
PTGES2	2610.28	-0.00567313	0.00236715	-2.39661	0.0165476	0.186615
UTS2B	207.087	0.0084931	0.00354231	2.39761	0.0165023	0.186615
XXYLT1	3484.26	-0.00993625	0.00414479	-2.39729	0.016517	0.186615
RPL36AL	11633.3	0.00560144	0.00233784	2.39599	0.0165753	0.186817
CLPP	3220.36	-0.00541557	0.00226051	-2.39573	0.0165871	0.186839
RPS6KB2	2898.04	-0.0067363	0.00281219	-2.39539	0.0166025	0.186901
RP11.134E15.2	30.9849	-0.041896	0.0174959	-2.39462	0.0166376	0.187186
AC006449.1	364.108	0.00804087	0.00335945	2.39351	0.0166882	0.18731
GLI1	19.3465	-0.0513381	0.0214467	-2.39376	0.0166768	0.18731
GRK4	848.856	0.00653603	0.00273052	2.3937	0.0166796	0.18731
TAX1BP3	21481.8	-0.00529041	0.00220977	-2.3941	0.016661	0.18731
ASF1B	1943.56	-0.0273901	0.0114469	-2.3928	0.0167201	0.187349
GUSBP3	12.3443	-0.0485487	0.0202888	-2.39288	0.0167166	0.187349
LINC00643	28.9189	-0.059397	0.0248274	-2.3924	0.0167385	0.187349
PYCRL	1277.42	-0.0095975	0.00401175	-2.39235	0.016741	0.187349
TVP23C	601.864	-0.00878698	0.00367246	-2.39267	0.0167263	0.187349
RP11.700P18.1	4.69188	-0.0330047	0.0138	-2.39164	0.0167732	0.187599
PCGF1	1485.58	0.00768137	0.00321265	2.39098	0.0168035	0.187828
B4GALT5	16708.9	0.00885056	0.003702	2.39075	0.0168141	0.187835
KIAA1958	765.918	-0.0113729	0.00475763	-2.39047	0.016827	0.187869
SERPINB1	4653.61	0.00543848	0.00227594	2.38955	0.016869	0.188227
IRF6	196.316	-0.0384095	0.0160771	-2.38909	0.0168904	0.188354
PHLDB1	19614.1	-0.0138524	0.0057989	-2.3888	0.0169033	0.188388
CLSTN1	27181.7	-0.00682455	0.00285833	-2.3876	0.0169588	0.188453
GALNT8	20.3331	-0.0464357	0.0194463	-2.3879	0.0169451	0.188453
INAFM1	658.165	-0.00941272	0.00394196	-2.38783	0.0169482	0.188453
LAPTM5	166.674	0.0336181	0.0140795	2.38774	0.0169524	0.188453
PAPPA2	468.372	-0.0348953	0.0146117	-2.38818	0.0169323	0.188453
CFAP70	109.935	0.010911	0.00457129	2.38685	0.0169936	0.188555
DNM1	10968.3	0.0138503	0.00580321	2.38667	0.0170019	0.188555
IL15	578.907	0.0122189	0.00511899	2.38697	0.0169879	0.188555
KIAA1551	2876.23	0.00642038	0.00269025	2.38654	0.0170077	0.188555
MAP3K12	5462.27	0.0172373	0.00722542	2.38565	0.0170491	0.188904
DDX54	5268.89	-0.00724155	0.00303604	-2.3852	0.01707	0.189025
PRDM16	327.222	-0.0275494	0.0115613	-2.38289	0.0171772	0.190101
ACOT7	3788.57	-0.0154644	0.00649579	-2.38068	0.0172807	0.191135
COX11	2539.64	0.00499576	0.00209868	2.38043	0.0172925	0.191154
DCHS2	109.287	-0.0184647	0.00775916	-2.37973	0.0173253	0.191196
MCM10	991.23	-0.0293913	0.0123508	-2.3797	0.0173265	0.191196
PALM2.AKAP2	4359.25	-0.0240498	0.0101056	-2.37986	0.0173194	0.191196
LATS2	10269.5	-0.0070848	0.00297787	-2.37915	0.0173525	0.191372
TFE3	14781.4	-0.0038292	0.00160993	-2.37849	0.0173838	0.191605
DRAM2	4363.59	0.00730826	0.00307393	2.37749	0.0174308	0.191721
FANCA	1182.62	-0.021069	0.00886197	-2.37746	0.0174322	0.191721
FLNC	57965.3	-0.0175631	0.00738751	-2.37741	0.0174347	0.191721
SEMA6D	738.154	0.0151297	0.00636364	2.37753	0.0174292	0.191721
BNIP3P11	6.44604	-0.0275268	0.0115818	-2.37674	0.0174665	0.191737
CALM3	45522.5	-0.00606062	0.00254986	-2.37685	0.0174614	0.191737
RGPD1	247.41	0.0195263	0.00821438	2.37709	0.01745	0.191737
COL13A1	5479.64	0.0213793	0.00899817	2.37596	0.0175034	0.192024
DCHS1	11653.7	-0.0126222	0.00531351	-2.37549	0.0175259	0.192024
ELAC1	867.164	0.00459241	0.00193372	2.37491	0.0175533	0.192024
EPPK1	205.509	-0.0622691	0.0262165	-2.37519	0.0175401	0.192024
FAM89A	448.964	0.0149391	0.00628822	2.37572	0.0175147	0.192024
NDUFA13	8613.73	-0.00687925	0.00289651	-2.37501	0.0175485	0.192024
PDE7B	1689.86	0.0182914	0.00770325	2.3745	0.0175726	0.192124
SLC1A1	3111.51	-0.0138829	0.00584995	-2.37316	0.0176365	0.192712
PTPN14	23890.9	-0.0123858	0.00522267	-2.37156	0.0177134	0.193441
MAGEL2	11.8706	-0.034692	0.0146336	-2.37071	0.0177538	0.193771
FAM213A	464.828	0.0251213	0.0105992	2.37011	0.0177829	0.193865
WRAP53	843.705	-0.00892921	0.00376735	-2.37015	0.0177807	0.193865
ALG3	2800.7	-0.00535874	0.00226133	-2.36973	0.0178011	0.193952
MATN3	344.465	-0.0202705	0.00855626	-2.36909	0.0178321	0.193956
PDCD6IP	25974.9	-0.00388223	0.0016385	-2.36938	0.017818	0.193956
PRKCSH	30631.8	-0.0051227	0.00216222	-2.36919	0.0178272	0.193956
EMC10	10256.8	-0.00946605	0.00399625	-2.36873	0.0178491	0.19403
EEF1DP3	65.5229	-0.0188423	0.00795696	-2.36803	0.017883	0.194065
RP11.872D17.8	102.247	0.0315433	0.013319	2.3683	0.0178701	0.194065
SIL1	5900.21	-0.00643171	0.00271593	-2.36814	0.0178777	0.194065
AURKAIP1	4438.67	-0.00661034	0.00279261	-2.36708	0.0179289	0.194147
CSF2RA	20.5569	-0.0250354	0.0105786	-2.36661	0.017952	0.194147
IRAK1BP1	764.391	0.00990937	0.00418558	2.3675	0.0179085	0.194147
MIF	12320.2	-0.0134563	0.00568521	-2.3669	0.0179379	0.194147
MLLT1	11980.1	-0.0059866	0.00252932	-2.36688	0.0179385	0.194147
TRIM9	300.614	0.0212159	0.00896411	2.36676	0.0179447	0.194147
KREMEN2	34.1582	-0.0267499	0.0113041	-2.36639	0.0179624	0.194149
CD177	78.7082	-0.033774	0.0142747	-2.36601	0.0179808	0.194208
CUEDC1	5652.26	-0.00608282	0.00257108	-2.36586	0.0179883	0.194208
CDHR3	1431.55	0.0134549	0.00568978	2.36474	0.0180425	0.19443
CKAP4	48394.3	-0.00919657	0.00388895	-2.3648	0.0180399	0.19443
QSOX2	2751.1	-0.00640886	0.00270971	-2.36514	0.018023	0.19443
RP11.58E21.1	3.29769	-0.0430902	0.0182234	-2.36456	0.0180515	0.19443
SNRPB	8674.88	-0.00821894	0.00347614	-2.36439	0.01806	0.19443
DCLRE1B	1618.31	-0.0108855	0.00460565	-2.36351	0.0181025	0.194556
PCK2	4111.81	-0.0223906	0.00947319	-2.36357	0.0180997	0.194556
RCN3	23653.4	-0.0115577	0.00488991	-2.36358	0.0180992	0.194556
AC025335.1	372.991	-0.00962349	0.00407239	-2.36311	0.0181225	0.19466
HSPBAP1	781.115	0.00928594	0.00393117	2.36213	0.0181704	0.195064
RASA4B	1505.06	-0.0274486	0.0116215	-2.36187	0.0181828	0.195088
GPC1	25136.4	-0.0137444	0.00582046	-2.3614	0.0182063	0.195229
RP11.115L11.1	39.2466	-0.0234702	0.00994467	-2.36008	0.0182711	0.195814
TULP2	34.8287	0.0180969	0.00766885	2.3598	0.0182848	0.19585
ATXN2L	11638.4	-0.00675888	0.00286461	-2.35945	0.0183023	0.195923
CDH20	7.72706	-0.0398653	0.0168975	-2.35924	0.0183123	0.195923
PCID2	5036.98	0.0046228	0.00195988	2.35872	0.0183381	0.195978
TBK1	4603.59	0.00534452	0.00226582	2.35875	0.0183365	0.195978
ACKR4	30782.9	0.0238181	0.0101082	2.35632	0.018457	0.197027
GLTP	8005.98	-0.00639283	0.00271286	-2.35649	0.0184486	0.197027
B4GALT1	38253.1	-0.0169147	0.0071794	-2.356	0.0184729	0.197086
LRRC42	4660.63	-0.00340597	0.0014461	-2.35529	0.0185083	0.197353
DDIT4	3978.68	-0.0287321	0.0122025	-2.35461	0.0185423	0.197504
TXN	21932.6	0.00891634	0.0037868	2.35459	0.0185433	0.197504
PUSL1	1200.25	-0.00845876	0.00359334	-2.35401	0.0185722	0.1977
C10orf142	42.1623	0.0267786	0.0113908	2.35089	0.0187284	0.197758
CCDC9	1948.69	-0.00816249	0.00347081	-2.35175	0.0186852	0.197758
CYP27B1	50.7604	-0.0301506	0.012812	-2.35331	0.0186069	0.197758
GNB4	12892.2	-0.00937586	0.00398799	-2.35103	0.0187218	0.197758
KDELR3	10195.2	-0.0100938	0.0042933	-2.35107	0.0187195	0.197758
MEX3D	3657.34	-0.007033	0.00298894	-2.35301	0.0186222	0.197758
PCGF3	5646.56	-0.0066274	0.00281923	-2.35078	0.0187339	0.197758
PNLDC1	36.1758	-0.0640997	0.0272524	-2.35208	0.0186689	0.197758
POPDC2	607.102	-0.045421	0.019302	-2.35318	0.0186138	0.197758
PPM1D	2184.59	0.00665785	0.00283024	2.3524	0.0186528	0.197758
RPSAP53	9.38016	-0.0406494	0.0172752	-2.35305	0.0186203	0.197758
SLC12A8	555.467	-0.0156493	0.00665649	-2.35098	0.0187239	0.197758
SRPX	38146.6	0.0150932	0.00641794	2.35172	0.0186869	0.197758
UMPS	3379.82	-0.00845315	0.00359531	-2.35116	0.0187149	0.197758
YIPF2	5549.88	-0.00810229	0.003446	-2.35121	0.0187122	0.197758
HSD17B11	4297.33	0.00836659	0.00355943	2.35054	0.0187461	0.197777
INO80C	544.211	-0.00983709	0.00418638	-2.34978	0.0187844	0.198071
ZNF480	1997.3	0.00642203	0.00273365	2.34925	0.0188111	0.198242
ACTA2	96192.5	-0.0329092	0.0140101	-2.34896	0.0188261	0.19829
SPRYD7	1294.26	-0.00847305	0.00360904	-2.34773	0.0188882	0.198835
SH2D3C	19.5724	0.0300338	0.0127966	2.34701	0.0189246	0.198983
SHARPIN	3753.42	-0.00576028	0.00245449	-2.34683	0.0189338	0.198983
STX8	2586.58	0.00628507	0.00267771	2.34718	0.018916	0.198983
DPF3	295.194	-0.0212453	0.00905561	-2.3461	0.0189713	0.199034
GSTM4	2015.02	0.00996519	0.00424755	2.34611	0.0189707	0.199034
SH3BP5L	4609.07	-0.00951537	0.00405615	-2.34591	0.0189806	0.199034
STK19	1507.23	-0.0101058	0.00430681	-2.34648	0.0189519	0.199034
RTN4RL2	406.486	0.0277782	0.0118431	2.34551	0.019001	0.199138
CAPN9	10.1184	-0.0295158	0.0125874	-2.34486	0.0190342	0.199157
ITCH	9917.22	-0.0070401	0.00300185	-2.34525	0.0190143	0.199157
SERPINB4	2.98608	0.0654214	0.0279001	2.34484	0.0190351	0.199157
ZNF728	4.55061	-0.0466845	0.0199111	-2.34465	0.0190448	0.199157
ADAMTS1	25862	-0.0171992	0.00733774	-2.34393	0.0190817	0.199194
APOD	13052.6	0.0271795	0.0115945	2.34416	0.0190699	0.199194
DNAJB4	4489.14	-0.0090727	0.00387095	-2.34379	0.0190889	0.199194
ELK1	5167.19	-0.00556216	0.00237338	-2.34356	0.0191008	0.199194
ZMIZ2	6323.74	-0.00923942	0.00394246	-2.34357	0.0191002	0.199194
CASC10	435	0.0163871	0.00699429	2.34293	0.019133	0.199301
MTCP1	552.969	0.00638116	0.0027237	2.34282	0.0191384	0.199301
RNF141	4766.17	-0.00569118	0.00242928	-2.34274	0.0191426	0.199301
C8orf44	186.623	0.00648614	0.00276938	2.34209	0.0191761	0.199388
GLS	28712.9	-0.0166636	0.00711632	-2.3416	0.0192015	0.199388
	4105.4	-0.00716313	0.0030594	-2.34135	0.0192139	0.199388
PAX6	104.263	-0.0286435	0.0122295	-2.34216	0.0191725	0.199388
RP11.231C14.6	4.62054	0.024796	0.01059	2.34147	0.0192082	0.199388
SRA1	3070.76	-0.00722533	0.0030855	-2.3417	0.0191961	0.199388
GLYAT	33.7499	-0.0185778	0.00793565	-2.34106	0.019229	0.199435
SLC11A1	54.7236	-0.0161798	0.00691228	-2.34074	0.0192457	0.199499
ACOT12	4.51002	-0.0471539	0.020151	-2.34003	0.019282	0.199678
SLCO2B1	14.6555	0.0473205	0.0202225	2.34	0.019284	0.199678
WFDC3	70.3804	-0.0219365	0.00938024	-2.33859	0.0193569	0.200324
CAMK2B	35.7749	-0.0354236	0.0151522	-2.33786	0.0193947	0.200606
WBSCR22	4284.09	-0.00373197	0.00159678	-2.33718	0.0194297	0.200858
CLDN7	88.0036	-0.0196391	0.00840808	-2.33574	0.0195049	0.201312
IGBP1	6031.68	0.00798574	0.00341925	2.33552	0.019516	0.201312
MYLK	45222.9	-0.0272612	0.0116713	-2.33574	0.0195048	0.201312
ZC3H7B	18070.4	-0.00588207	0.0025184	-2.33564	0.0195098	0.201312
BRD9P2	35.4007	-0.0105566	0.00452339	-2.33378	0.0196073	0.201989
RNPC3	805.67	0.00911005	0.00390376	2.33366	0.0196135	0.201989
RP11.204C16.4	6.23139	-0.0270993	0.0116114	-2.33387	0.0196028	0.201989
DHRS4L2	1493.36	0.00696613	0.00298596	2.33296	0.0196503	0.202257
HTR2A	698.472	-0.0237105	0.0101695	-2.33153	0.0197257	0.202923
GYS1	7604.83	-0.0125371	0.00537826	-2.33107	0.0197498	0.203061
PTGER2	1162.39	-0.026503	0.0113715	-2.33064	0.0197721	0.203181
RP11.467J12.4	211.818	0.0118949	0.00510777	2.32879	0.0198703	0.204079
KCNK10	14.6907	0.0108611	0.00466639	2.32752	0.0199378	0.204662
ARPC2	38570.5	-0.00638958	0.00274587	-2.32698	0.0199666	0.204817
SH3BP4	19125.4	-0.0104132	0.00447568	-2.32662	0.0199853	0.204817
ZNF860	48.9334	-0.0201215	0.00864831	-2.32664	0.0199846	0.204817
APIP	1691.11	0.00516389	0.00222153	2.32447	0.0201001	0.205011
ITGB8	2342.8	0.0192406	0.0082766	2.3247	0.0200881	0.205011
KLF2	4195.79	-0.0263046	0.0113174	-2.32426	0.0201118	0.205011
MRFAP1L1	5237.88	0.00478896	0.00206044	2.32425	0.0201122	0.205011
MRGPRF	15684	0.014077	0.00605505	2.32483	0.020081	0.205011
NR2F6	3124.14	-0.00755447	0.00324965	-2.3247	0.0200878	0.205011
NREP	24955.5	-0.02188	0.00940756	-2.32579	0.0200298	0.205011
PDE3A	1163.4	-0.0368543	0.0158519	-2.32491	0.0200768	0.205011
SMPD4	8400.01	-0.00597407	0.00256843	-2.32596	0.0200206	0.205011
TFCP2	3982.25	0.00278063	0.00119567	2.32557	0.0200412	0.205011
NAPRT	1781.35	0.0128431	0.00552653	2.3239	0.020131	0.205092
ADGRB1	140.007	0.0317781	0.0136819	2.32263	0.0201988	0.205199
C17orf67	209.18	0.00700415	0.00301545	2.32275	0.0201924	0.205199
ICAM1	6009.56	-0.0180628	0.00777797	-2.3223	0.020217	0.205199
LRRC23	667.809	0.0061369	0.00264156	2.32321	0.0201681	0.205199
PTPN7	31.7422	0.0184706	0.00794979	2.3234	0.0201576	0.205199
RP11.574F21.3	99.6608	-0.0289119	0.0124501	-2.32221	0.0202216	0.205199
SYCE1L	34.1834	0.0285525	0.012296	2.32209	0.020228	0.205199
ZNRF2P2	103.4	-0.0117115	0.00504175	-2.32291	0.0201841	0.205199
CLCNKB	23.3972	-0.0248196	0.0106904	-2.32167	0.0202508	0.205211
EIF1AY	1390.35	-0.0491363	0.0211638	-2.32172	0.020248	0.205211
DMXL2	3741.36	0.00957899	0.00412792	2.32054	0.0203118	0.2055
GIP	7.2022	-0.0312794	0.0134785	-2.32068	0.020304	0.2055
SOSTDC1	4.12341	-0.0435274	0.0187563	-2.32068	0.0203041	0.2055
C1QTNF5	5161.71	-0.0134029	0.00577669	-2.32017	0.0203316	0.205591
LAMC1	186397	-0.00833559	0.00359344	-2.31967	0.0203589	0.205648
TBC1D10B	6949.18	-0.00456022	0.00196581	-2.31977	0.0203534	0.205648
CPT1C	2012.07	0.0106053	0.00457236	2.31945	0.0203709	0.205659
FAM90A12P	6.68673	-0.0477633	0.0205961	-2.31904	0.0203927	0.20577
CXCL1	1646.58	-0.0384919	0.0166028	-2.3184	0.0204277	0.206013
KPNB1	37979	-0.00746817	0.00322249	-2.31752	0.0204755	0.206386
TBL2	5006.39	-0.00668047	0.00288287	-2.3173	0.0204874	0.206396
FBXO2	66.5742	0.0195429	0.00843561	2.31672	0.0205192	0.206607
ASNS	4997.29	-0.0252126	0.0108881	-2.31561	0.0205795	0.206899
NTN3	14.3342	-0.0181882	0.00785466	-2.3156	0.0205804	0.206899
RP11.65B7.2	11.92	0.0189295	0.0081748	2.31559	0.0205809	0.206899
RASGRP2	98.433	-0.0345323	0.0149167	-2.31501	0.0206123	0.207105
RAB3B	15962	-0.0197921	0.00855115	-2.31456	0.0206373	0.207246
CLEC2B	6630.33	0.0220312	0.00952039	2.3141	0.020662	0.207385
CSNK1G2	7484.79	-0.006271	0.00271041	-2.31367	0.0206859	0.207515
WIZ	9288.44	-0.0055168	0.00238602	-2.31213	0.0207704	0.208252
FAM26E	3799.03	-0.0127789	0.00552907	-2.31121	0.0208211	0.208541
IFFO1	7326.58	0.0149679	0.00647598	2.31129	0.0208166	0.208541
RPSAP8	7.41495	-0.0331631	0.0143518	-2.31073	0.0208478	0.208588
STK25P1	9.73403	-0.0386102	0.0167078	-2.3109	0.0208382	0.208588
ZNF93	614.622	-0.0118996	0.00515069	-2.3103	0.0208715	0.208715
FAM96A	2714.68	0.00817148	0.0035394	2.30872	0.0209592	0.209152
OBSCN	1005.79	0.0126802	0.00549145	2.30909	0.0209386	0.209152
RHOA	79318.8	-0.00452376	0.00195932	-2.30884	0.0209524	0.209152
RRAS	10208.1	-0.0074235	0.00321465	-2.30927	0.0209285	0.209152
ARMC5	1514.93	-0.0069323	0.00300378	-2.30786	0.021007	0.209298
DVL1	6495.05	-0.00683935	0.00296336	-2.30797	0.0210007	0.209298
TFAP2C	2406.62	0.0158131	0.00685141	2.308	0.0209991	0.209298
MMP27	1287.19	0.0296012	0.0128302	2.30715	0.0210462	0.209579
MIXL1	6.77617	0.01819	0.00788632	2.30653	0.0210811	0.209816
SHISA3	103.927	-0.0374375	0.0162327	-2.30631	0.0210935	0.20983
ARPC4	13886.7	-0.00426433	0.00184958	-2.30556	0.0211351	0.210133
LDHA	179865	-0.0120024	0.00520638	-2.30532	0.0211484	0.210155
TCOF1	4586.51	-0.00782194	0.00339341	-2.30504	0.0211644	0.210204
LCE1F	77.5793	-0.0500259	0.021706	-2.30471	0.0211829	0.210278
GAPDHP63	4.43088	-0.0410887	0.0178299	-2.30449	0.0211952	0.21029
AC005943.2	2097.2	-0.00787267	0.00341845	-2.30299	0.0212793	0.210496
BORCS8.MEF2B	385.012	-0.00685442	0.00297639	-2.30294	0.0212825	0.210496
CYP19A1	597.512	0.0238435	0.0103504	2.30363	0.0212436	0.210496
P3H1	15569.5	-0.012203	0.00529887	-2.30295	0.0212817	0.210496
RP11.989E6.13	166.163	-0.0131582	0.00571344	-2.30303	0.0212771	0.210496
SPRY3	350.424	0.00402892	0.00174938	2.30305	0.0212758	0.210496
DOK1	3293.63	-0.012487	0.00542403	-2.30216	0.0213264	0.210778
GRM3	9.26182	0.0289416	0.0125722	2.30203	0.0213333	0.210778
CRACR2B	55.3703	-0.0244647	0.0106352	-2.30035	0.0214282	0.210869
KCTD17	2365.49	-0.00602164	0.00261726	-2.30074	0.0214062	0.210869
KIAA1671	1536.34	-0.0210406	0.00914561	-2.30062	0.0214131	0.210869
LANCL3	75.0775	-0.0371792	0.016157	-2.30111	0.0213852	0.210869
MCRIP1	8419.86	-0.00667594	0.00290224	-2.30027	0.0214328	0.210869
PXYLP1	1351.15	0.0094893	0.00412307	2.30151	0.0213626	0.210869
RBM43	2987.23	0.0109707	0.0047695	2.30017	0.0214384	0.210869
ST6GALNAC2	38.5823	-0.0253931	0.01104	-2.3001	0.0214424	0.210869
TBX3	8114.11	0.0211244	0.00918238	2.30054	0.0214179	0.210869
ACSL6	34.2846	0.0187871	0.00817422	2.29833	0.0215429	0.211015
AKR1C3	16246.1	0.0188807	0.00821409	2.29858	0.0215289	0.211015
ARF1	39290.7	-0.00444093	0.00193221	-2.29837	0.0215409	0.211015
FOLR1	25.0001	-0.0295475	0.0128512	-2.2992	0.0214936	0.211015
HELB	475.363	0.00794509	0.00345698	2.29827	0.0215462	0.211015
MIA3	13468.5	0.00429156	0.0018668	2.29889	0.0215112	0.211015
MICALCL	47.916	-0.0293191	0.0127505	-2.29945	0.0214792	0.211015
NTNG1	4453.04	0.018239	0.00793448	2.29871	0.0215217	0.211015
CTNNA1	54239.4	-0.0045466	0.00197871	-2.29776	0.0215755	0.211084
DRAP1	12283.8	-0.0105828	0.00460541	-2.29792	0.0215666	0.211084
IDI1	8642.48	0.0125723	0.00547549	2.2961	0.0216702	0.211728
KLHDC3	6414.94	-0.00945139	0.00411642	-2.29602	0.0216747	0.211728
LYSMD2	412.572	0.0104184	0.00453735	2.29614	0.0216678	0.211728
MAP2K3	11748	-0.0129959	0.00566125	-2.2956	0.021699	0.211855
BANK1	323.441	-0.0161951	0.00705793	-2.29459	0.0217566	0.212091
LAMA5	6171.55	-0.0378564	0.0164973	-2.29469	0.0217506	0.212091
2010-03-01	17.2262	-0.0534259	0.0232812	-2.2948	0.0217444	0.212091
AJUBA	3336.57	-0.0155881	0.00679574	-2.29381	0.0218015	0.212093
ATRNL1	273.748	0.0234109	0.0102061	2.29381	0.0218014	0.212093
CEP19	781.188	0.00758807	0.00330779	2.294	0.0217904	0.212093
PODNL1	1572.74	-0.0184204	0.00802887	-2.29427	0.0217753	0.212093
SLC35E1	8565	-0.00640557	0.0027933	-2.29319	0.0218369	0.212328
RPS20P35	4.42919	0.0185581	0.00809401	2.29282	0.0218584	0.212429
ANKH	12301.5	-0.0214016	0.00933717	-2.29209	0.0219007	0.212731
BCAR1	8376.13	-0.00714505	0.00311875	-2.291	0.0219633	0.212833
GSK3A	5109.15	-0.00460137	0.00200856	-2.29087	0.0219707	0.212833
LRRC25	21.164	0.0213081	0.00930055	2.29106	0.0219602	0.212833
RIPPLY2	8.36392	0.0255386	0.0111446	2.29156	0.0219309	0.212833
TIMELESS	3402.08	-0.015061	0.00657472	-2.29074	0.0219786	0.212833
TTC21B	2801.87	0.00527017	0.00229997	2.2914	0.0219401	0.212833
HS6ST2	6.0194	-0.063482	0.0277195	-2.29016	0.0220122	0.212928
RNF180	274.294	-0.0154889	0.00676374	-2.28999	0.022022	0.212928
SSC4D	67.4601	-0.0111575	0.00487157	-2.29034	0.0220016	0.212928
HSD17B7P2	112.943	0.0201419	0.00879772	2.28944	0.0220536	0.213124
PKD1	25305.3	-0.0122967	0.00537222	-2.28894	0.022083	0.213192
TRA2B	10944.3	-0.00597884	0.00261184	-2.28913	0.022072	0.213192
MAGI1	3561.85	-0.0109056	0.00476585	-2.28828	0.0221212	0.213235
NINL	1326.43	0.0106584	0.00465756	2.28841	0.0221139	0.213235
POLE3	4657	-0.0076222	0.0033309	-2.28833	0.0221183	0.213235
NRXN3	256.147	-0.0472559	0.0206533	-2.28805	0.0221344	0.213255
FAM131B	1430.97	-0.0194271	0.00849156	-2.28782	0.0221483	0.21328
SERHL2	479.917	0.0110022	0.00481124	2.28677	0.0222094	0.21376
LDHAP4	187.412	-0.0187439	0.00819747	-2.28655	0.0222219	0.213772
FXYD1	223.962	-0.0162548	0.00711134	-2.28576	0.0222684	0.21405
NBPF19	9191.47	0.00891053	0.00389843	2.28567	0.0222734	0.21405
PYCR2	4813.95	-0.0056654	0.00247919	-2.28518	0.0223022	0.214218
EPS8	18695.5	-0.00648534	0.00283837	-2.28488	0.0223198	0.214279
MAPK14	9685.86	0.00453173	0.00198355	2.28465	0.0223333	0.214301
NGF	2235.01	-0.0198844	0.00870528	-2.28418	0.022361	0.21435
TUBA4A	1253.29	-0.0178655	0.00782103	-2.28429	0.0223547	0.21435
GANAB	67656	-0.00368945	0.00161559	-2.28365	0.022392	0.214539
RUFY1	7351.01	0.0043455	0.00190334	2.28309	0.0224252	0.214748
EPRS	26559.2	-0.00845723	0.00370487	-2.28273	0.0224462	0.21484
CHTF18	784.199	-0.0183623	0.00804541	-2.28234	0.0224695	0.214955
SOST	8.59714	-0.079102	0.0346718	-2.28145	0.0225218	0.215347
CMPK1	18687.3	-0.00504725	0.00221259	-2.28115	0.0225394	0.215407
DIAPH3	3666.09	-0.0216799	0.00950939	-2.27984	0.022617	0.215863
RP11.386M24.4	12.4377	-0.0186038	0.00816038	-2.27977	0.0226212	0.215863
RP4.798A17.5	10.5669	0.0253957	0.0111391	2.27987	0.0226156	0.215863
LIPG	200.717	-0.0344402	0.0151124	-2.27894	0.0226709	0.216051
MANBAL	5763.41	-0.00446202	0.001958	-2.27886	0.0226751	0.216051
SMCO3	3.39003	-0.0374837	0.0164473	-2.27902	0.0226661	0.216051
CH17.232I21.1	55.7439	-0.0100219	0.00440021	-2.27761	0.0227501	0.216306
DNM3	634.838	0.0124288	0.00545732	2.27746	0.0227588	0.216306
DUSP16	2032.73	0.00877778	0.00385362	2.2778	0.0227383	0.216306
HHIPL1	3315.91	-0.00991064	0.0043515	-2.27752	0.0227551	0.216306
RARA	4089.81	-0.00676041	0.00296806	-2.27772	0.0227434	0.216306
TPST2	4363.94	-0.0119886	0.00526493	-2.27707	0.0227822	0.216419
[truncated: 17,358 more rows]
