# Supplementary material for: Ultraviolet light-induced collagen degradation inhibits melanoma invasion
Source: Nat Commun. 2021 May 12;12:2742. doi: 10.1038/s41467-021-22953-z (PMC8115293; doi:10.1038/s41467-021-22953-z)
Supplement: Supplementary file 5 — Supplementary Data 2 [file 41467_2021_22953_MOESM5_ESM.xlsx]

## Sheet: Sheet1
Supplementary Data 2 - Risk tables for all Kaplan Meier analyses
Figure 4c.
Number at risk: n (%)
Low Invasion	66 (100)	53 (80)	4 (6)	0 (0)	0 (0)	0 (0)	0 (0)
High Invasion	101 (100)	76 (68)	9 (8)	1 (1)	1 (1)	1 (1)	0 (0)
Months	0	50	100	150	200	250	300
Figure 4d.
Number at risk: n (%)
CSD	169 (100)	110 (65)	15 (9)	4 (2)	1 (1)	0 (0)	0 (0)
noCSD	162 (100)	95 (59)	35 (22)	14 (9)	2 (1)	1 (1)	0 (0)
Months	0	50	100	150	200	250	300
Figure 4f.
Number at risk: n (%)
Minimal	9 (100)	9 (100)	9 (100)	8 (89)	1 (11)
Low	14 (100)	14 (100)	11 (79)	8 (57)	1 (7)
Moderate	23 (100)	18 (78)	15 (65)	10 (43)	0 (0)
High	16 (100)	13 (81)	11 (69)	9 (56)	0 (0)
Months	0	20	40	60	80
Figure 4g.
Number at risk: n (%)
Low COL1A1	34 (100)	32 (94)	15 (44)	7 (21)	1 (3)	0 (0)	0 (0)	0 (0)	0 (0)
High COL1A1	46 (100)	38 (83)	15 (33)	8 (17)	3 (7)	2 (4)	1 (2)	1 (2)	0 (0)
Days	0	250	500	750	1000	1250	1500	1750	2000
Figure 4j.
Number at risk: n (%)
Low MAF	37 (100)	33 (89)	15 (41)	7 (19)	1 (3)	0 (0)	0 (0)	0 (0)	0 (0)
High MAF	43 (100	37 (86)	15 (35)	8 (19)	3 (7)	2 (5)	1 (2)	1 (2)	0 (0)
Days	0	250	500	750	1000	1250	1500	1750	2000
Supplementary Figure 4c.
Number at risk: n (%)
Low Invasion	46 (100)	44 (96)	37 (80)	4 (9)	0 (0)
High Invasion	66 (100)	57 (86)	45 (68)	3 (5)	0 (0)
Months	0	25	50	75	100
Supplementary Figure 4d.
Number at risk: n (%)
Low Invasion	16 (100)	12 (75)	4 (25)	0 (0)	0 (0)	0 (0)	0 (0)
High Invasion	35 (100)	23 (66)	7 (20)	1 (3)	1 (3)	1 (3)	0 (0)
Months	0	50	100	150	200	250	300
Supplementary Figure 4e.
Number at risk: n (%)
CSD	96 (100)	88 (92)	72 (75)	6 (6)	0 (0)
noCSD	17 (100)	14 (82)	11 (65)	1 (6)	0 (0)
Months	0	25	50	75	100
Supplementary Figure 4f.
Number at risk: n (%)
CSD	71 (100)	36 (51)	15 (21)	4 (6)	1 (1)	0 (0)	0 (0)
noCSD	145 (100)	84 (58)	35 (24)	14 (10)	2 (1)	1 (1)	0 (0)
Months	0	50	100	150	200	250	300
Supplementary Figure 4g.
Number at risk: n (%)
Minimal	9 (100)	9 (100)	9 (100)	1 (11)
Low	14 (100)	11 (79)	9 (64)	0 (0)
Moderate	25 (100)	17 (68)	11 (44)	1 (4)
High	15 (100)	7 (47)	6 (40)	1 (7)
Months	0	25	50	75
Supplementary Figure 4i.
Number at risk: n (%)
Low MAF	39 (100)	34 (87)	14 (36)	7 (18)	1 (3)	1 (3)	0 (0)	0 (0)	0 (0)
High MAF	41 (100)	36 (88)	16 (39)	8 (20)	3 (7)	1 (2)	1 (2)	1 (2)	0 (0)
Days	0	250	500	750	1000	1250	1500	1750	2000
